# Supplementary material for: AI is a viable alternative to high throughput screening: a 318-target study
Source: Sci Rep. 2024 Apr 2;14:7526. doi: 10.1038/s41598-024-54655-z (PMC10987645; doi:10.1038/s41598-024-54655-z)
Supplement: Supplementary file 1 — Supplementary Information 1. [file 41598_2024_54655_MOESM1_ESM.zip]

Archive with 328 entries (328 files):
- Nature SREP/Assay_details.xlsx
- Nature SREP/QC_AIDD_cs_selected/LATS1_HID_10_LCMS.pdf
- Nature SREP/QC_AIDD_cs_selected/LATS1_HID_1_LCMS.pdf
- Nature SREP/QC_AIDD_cs_selected/LATS1_HID_1_NMR.wmf
- Nature SREP/QC_AIDD_cs_selected/LATS1_HID_2_LCMS.pdf
- Nature SREP/QC_AIDD_cs_selected/LATS1_HID_2_NMR.wmf
- Nature SREP/QC_AIDD_cs_selected/LATS1_HID_3_LCMS.pdf
- Nature SREP/QC_AIDD_cs_selected/LATS1_HID_3_NMR.wmf
- Nature SREP/QC_AIDD_cs_selected/LATS1_HID_4_LCMS.pdf
- Nature SREP/QC_AIDD_cs_selected/LATS1_HID_4_NMR.wmf
- Nature SREP/QC_AIDD_cs_selected/LATS1_HID_5_LCMS.pdf
- Nature SREP/QC_AIDD_cs_selected/LATS1_HID_5_NMR.wmf
- Nature SREP/QC_AIDD_cs_selected/LATS1_HID_6_LCMS.pdf
- Nature SREP/QC_AIDD_cs_selected/LATS1_HID_6_NMR.wmf
- Nature SREP/QC_AIDD_cs_selected/LATS1_HID_7_LCMS.pdf
- Nature SREP/QC_AIDD_cs_selected/LATS1_HID_7_NMR.wmf
- Nature SREP/QC_AIDD_cs_selected/LATS1_HID_8_LCMS.pdf
- Nature SREP/QC_AIDD_cs_selected/LATS1_HID_8_NMR.wmf
- Nature SREP/QC_AIDD_cs_selected/LATS1_HID_9_LCMS.pdf
- Nature SREP/QC_AIDD_cs_selected/LATS1_HID_9_NMR.wmf
- Nature SREP/QC_AIDD_cs_selected/LATS1_HVE_10_LCMS.pdf
- Nature SREP/QC_AIDD_cs_selected/LATS1_HVE_10_NMR.wmf
- Nature SREP/QC_AIDD_cs_selected/LATS1_HVE_1_LCMS.pdf
- Nature SREP/QC_AIDD_cs_selected/LATS1_HVE_1_NMR.wmf
- Nature SREP/QC_AIDD_cs_selected/LATS1_HVE_2_LCMS.pdf
- Nature SREP/QC_AIDD_cs_selected/LATS1_HVE_2_NMR.wmf
- Nature SREP/QC_AIDD_cs_selected/LATS1_HVE_3_LCMS.pdf
- Nature SREP/QC_AIDD_cs_selected/LATS1_HVE_3_NMR.wmf
- Nature SREP/QC_AIDD_cs_selected/LATS1_HVE_4_LCMS.pdf
- Nature SREP/QC_AIDD_cs_selected/LATS1_HVE_4_NMR.wmf
- Nature SREP/QC_AIDD_cs_selected/LATS1_HVE_5_LCMS.pdf
- Nature SREP/QC_AIDD_cs_selected/LATS1_HVE_5_NMR.wmf
- Nature SREP/QC_AIDD_cs_selected/LATS1_HVE_6_LCMS.pdf
- Nature SREP/QC_AIDD_cs_selected/LATS1_HVE_7_LCMS.pdf
- Nature SREP/QC_AIDD_cs_selected/LATS1_HVE_7_NMR.wmf
- Nature SREP/QC_AIDD_cs_selected/LATS1_HVE_8_LCMS.pdf
- Nature SREP/QC_AIDD_cs_selected/LATS1_HVE_8_NMR.wmf
- Nature SREP/QC_AIDD_cs_selected/LATS1_HVE_9_LCMS.pdf
- Nature SREP/QC_AIDD_cs_selected/LATS1_HVE_9_NMR.wmf
- Nature SREP/QC_AIDD_cs_selected/LATS1_HVE_BEST_1_LCMS.pdf
- Nature SREP/QC_AIDD_cs_selected/LATS1_HVE_BEST_1_NMR.wmf
- Nature SREP/QC_AIDD_cs_selected/LATS1_HVE_BEST_2_LCMS.pdf
- Nature SREP/QC_AIDD_cs_selected/LATS1_HVE_BEST_2_NMR.wmf
- Nature SREP/QC_AIDD_cs_selected/LATS1_HVE_BEST_3_LCMS.pdf
- Nature SREP/QC_AIDD_cs_selected/LATS1_HVE_BEST_3_NMR.wmf
- Nature SREP/QC_AIDD_cs_selected/LATS1_HVE_BEST_4_LCMS.pdf
- Nature SREP/QC_AIDD_cs_selected/LATS1_HVE_BEST_4_NMR.wmf
- Nature SREP/QC_AIDD_cs_selected/LATS1_HVE_BEST_5_LCMS.pdf
- Nature SREP/QC_AIDD_cs_selected/LATS1_HVE_BEST_5_NMR.wmf
- Nature SREP/QC_AIDD_cs_selected/LATS1_HVE_BEST_6_LCMS.pdf
- Nature SREP/QC_AIDD_cs_selected/LATS1_HVE_BEST_6_NMR.wmf
- Nature SREP/QC_AIDD_cs_selected/LATS1_HVE_BEST_7_LCMS.pdf
- Nature SREP/QC_AIDD_cs_selected/LATS1_HVE_BEST_7_NMR.wmf
- Nature SREP/QC_AIDD_cs_selected/LATS1_HVE_BEST_8_LCMS.pdf
- Nature SREP/QC_AIDD_cs_selected/LATS1_HVE_BEST_8_NMR.wmf
- Nature SREP/QC_AIDD_cs_selected/LATS1_HVE_PARENT_1_LCMS.pdf
- Nature SREP/QC_AIDD_cs_selected/LATS1_HVE_PARENT_1_NMR.wmf
- Nature SREP/QC_AIDD_cs_selected/LATS1_HVE_PARENT_2_LCMS.pdf
- Nature SREP/QC_AIDD_cs_selected/LATS1_HVE_PARENT_3_LCMS.pdf
- Nature SREP/QC_AIDD_cs_selected/LATS1_HVE_PARENT_4_LCMS.pdf
- Nature SREP/QC_AIDD_cs_selected/LATS1_HVE_PARENT_4_NMR.wmf
- Nature SREP/QC_AIDD_cs_selected/LATS1_HVE_PARENT_5_LCMS.pdf
- Nature SREP/QC_AIDD_cs_selected/LATS1_HVE_PARENT_5_NMR.wmf
- Nature SREP/QC_AIDD_cs_selected/LATS1_HVE_PARENT_6_LCMS.pdf
- Nature SREP/QC_AIDD_cs_selected/LATS1_HVE_PARENT_7_LCMS.pdf
- Nature SREP/QC_AIDD_cs_selected/LATS1_HVE_PARENT_7_NMR.wmf
- Nature SREP/QC_AIDD_cs_selected/LATS1_HVE_PARENT_8_LCMS.pdf
- Nature SREP/QC_AIDD_cs_selected/LATS1_HVE_PARENT_8_NMR.wmf
- Nature SREP/QC_AIDD_cs_selected/VCP_HID_1_LCMS.pdf
- Nature SREP/QC_AIDD_cs_selected/VCP_HID_1_NMR.wmf
- Nature SREP/QC_AIDD_cs_selected/VCP_HID_2_LCMS.pdf
- Nature SREP/QC_AIDD_cs_selected/VCP_HID_2_NMR.wmf
- Nature SREP/QC_AIDD_cs_selected/VCP_HID_3_LCMS.pdf
- Nature SREP/QC_AIDD_cs_selected/VCP_HID_3_NMR.wmf
- Nature SREP/QC_AIDD_cs_selected/VCP_HID_4_LCMS.pdf
- Nature SREP/QC_AIDD_cs_selected/VCP_HID_4_NMR.wmf
- Nature SREP/QC_AIDD_cs_selected/VCP_HID_5_LCMS.pdf
- Nature SREP/QC_AIDD_cs_selected/VCP_HID_5_NMR.wmf
- Nature SREP/QC_AIDD_cs_selected/VCP_HID_6_LCMS.pdf
- Nature SREP/QC_AIDD_cs_selected/VCP_HID_6_NMR.wmf
- Nature SREP/QC_AIDD_cs_selected/VCP_HID_7_LCMS.pdf
- Nature SREP/QC_AIDD_cs_selected/VCP_HID_7_NMR.wmf
- Nature SREP/QC_AIDD_selected/ASAH1_DR_exemplar_LCMS.pdf
- Nature SREP/QC_AIDD_selected/ASAH1_DR_exemplar_NMR.wmf
- Nature SREP/QC_AIDD_selected/AXL_DR_exemplar_LCMS.pdf
- Nature SREP/QC_AIDD_selected/AXL_DR_exemplar_NMR.wmf
- Nature SREP/QC_AIDD_selected/CDK5_DR_exemplar_LCMS.pdf
- Nature SREP/QC_AIDD_selected/CDK5_DR_exemplar_NMR.wmf
- Nature SREP/QC_AIDD_selected/GFPT1_DR_exemplar_LCMS.pdf
- Nature SREP/QC_AIDD_selected/GFPT1_DR_exemplar_NMR.wmf
- Nature SREP/QC_AIDD_selected/KCNT1_DR_exemplar_LCMS.pdf
- Nature SREP/QC_AIDD_selected/KCNT1_DR_exemplar_NMR.wmf
- Nature SREP/QC_AIDD_selected/KDM6A_DR_exemplar_LCMS.pdf
- Nature SREP/QC_AIDD_selected/KDM6A_DR_exemplar_NMR.wmf
- Nature SREP/QC_AIDD_selected/MC2R_DR_exemplar_LCMS.pdf
- Nature SREP/QC_AIDD_selected/MC2R_DR_exemplar_NMR.wmf
- Nature SREP/QC_AIDD_selected/NT5E_DR_exemplar_LCMS.pdf
- Nature SREP/QC_AIDD_selected/NT5E_DR_exemplar_NMR.wmf
- Nature SREP/QC_AIDD_selected/PARP14_DR_exemplar_LCMS.pdf
- Nature SREP/QC_AIDD_selected/POLQ_DR_exemplar_LCMS.pdf
- Nature SREP/QC_AIDD_selected/POLQ_DR_exemplar_NMR.wmf
- Nature SREP/QC_AIDD_selected/PPARA_DR_exemplar_LCMS.pdf
- Nature SREP/QC_AIDD_selected/PPARA_DR_exemplar_NMR.wmf
- Nature SREP/QC_AIDD_selected/PPM1D_DR_exemplar_LCMS.pdf
- Nature SREP/QC_AIDD_selected/PPM1D_DR_exemplar_NMR.wmf
- Nature SREP/QC_AIDD_selected/PRMT5_DR_exemplar_LCMS.pdf
- Nature SREP/QC_AIDD_selected/PRMT5_DR_exemplar_NMR.wmf
- Nature SREP/QC_AIDD_selected/PRODH2_DR_exemplar_LCMS.pdf
- Nature SREP/QC_AIDD_selected/PRODH2_DR_exemplar_NMR.wmf
- Nature SREP/QC_AIMS_files/Proj001.pdf
- Nature SREP/QC_AIMS_files/Proj002.pdf
- Nature SREP/QC_AIMS_files/Proj003.pdf
- Nature SREP/QC_AIMS_files/Proj004.PDF
- Nature SREP/QC_AIMS_files/Proj004.ZIP
- Nature SREP/QC_AIMS_files/Proj005.pdf
- Nature SREP/QC_AIMS_files/Proj007.doc
- Nature SREP/QC_AIMS_files/Proj008.pdf
- Nature SREP/QC_AIMS_files/Proj010.pdf
- Nature SREP/QC_AIMS_files/Proj014.PDF
- Nature SREP/QC_AIMS_files/Proj014.ZIP
- Nature SREP/QC_AIMS_files/Proj016.PDF
- Nature SREP/QC_AIMS_files/Proj017.WMF
- Nature SREP/QC_AIMS_files/Proj019.doc
- Nature SREP/QC_AIMS_files/Proj020.pdf
- Nature SREP/QC_AIMS_files/Proj022.pdf
- Nature SREP/QC_AIMS_files/Proj023.pdf
- Nature SREP/QC_AIMS_files/Proj024.emf
- Nature SREP/QC_AIMS_files/Proj025.pdf
- Nature SREP/QC_AIMS_files/Proj026.pdf
- Nature SREP/QC_AIMS_files/Proj028.emf
- Nature SREP/QC_AIMS_files/Proj029.pdf
- Nature SREP/QC_AIMS_files/Proj032.PDF
- Nature SREP/QC_AIMS_files/Proj035.pdf
- Nature SREP/QC_AIMS_files/Proj036.pdf
- Nature SREP/QC_AIMS_files/Proj037.pdf
- Nature SREP/QC_AIMS_files/Proj039.pdf
- Nature SREP/QC_AIMS_files/Proj040.pdf
- Nature SREP/QC_AIMS_files/Proj041.pdf
- Nature SREP/QC_AIMS_files/Proj043.pdf
- Nature SREP/QC_AIMS_files/Proj044.pdf
- Nature SREP/QC_AIMS_files/Proj045.pdf
- Nature SREP/QC_AIMS_files/Proj046.pdf
- Nature SREP/QC_AIMS_files/Proj049.pdf
- Nature SREP/QC_AIMS_files/Proj050.WMF
- Nature SREP/QC_AIMS_files/Proj051.pdf
- Nature SREP/QC_AIMS_files/Proj052.WMF
- Nature SREP/QC_AIMS_files/Proj053.jpg
- Nature SREP/QC_AIMS_files/Proj055.emf
- Nature SREP/QC_AIMS_files/Proj056.pdf
- Nature SREP/QC_AIMS_files/Proj057.emf
- Nature SREP/QC_AIMS_files/Proj059.tif
- Nature SREP/QC_AIMS_files/Proj060.DOC
- Nature SREP/QC_AIMS_files/Proj061.TIF
- Nature SREP/QC_AIMS_files/Proj062.emf
- Nature SREP/QC_AIMS_files/Proj063.pdf
- Nature SREP/QC_AIMS_files/Proj066.jpg
- Nature SREP/QC_AIMS_files/Proj067.tif
- Nature SREP/QC_AIMS_files/Proj068.emf
- Nature SREP/QC_AIMS_files/Proj068.tif
- Nature SREP/QC_AIMS_files/Proj072.pdf
- Nature SREP/QC_AIMS_files/Proj073.pdf
- Nature SREP/QC_AIMS_files/Proj075.pdf
- Nature SREP/QC_AIMS_files/Proj077.pdf
- Nature SREP/QC_AIMS_files/Proj078.tif
- Nature SREP/QC_AIMS_files/Proj079.pdf
- Nature SREP/QC_AIMS_files/Proj080.pdf
- Nature SREP/QC_AIMS_files/Proj081.pdf
- Nature SREP/QC_AIMS_files/Proj085.pdf
- Nature SREP/QC_AIMS_files/Proj086.pdf
- Nature SREP/QC_AIMS_files/Proj090.pdf
- Nature SREP/QC_AIMS_files/Proj090.wmf
- Nature SREP/QC_AIMS_files/Proj091.pdf
- Nature SREP/QC_AIMS_files/Proj092.WMF
- Nature SREP/QC_AIMS_files/Proj094.pdf
- Nature SREP/QC_AIMS_files/Proj095.pdf
- Nature SREP/QC_AIMS_files/Proj096.pdf
- Nature SREP/QC_AIMS_files/Proj097.pdf
- Nature SREP/QC_AIMS_files/Proj098.doc
- Nature SREP/QC_AIMS_files/Proj099.emf
- Nature SREP/QC_AIMS_files/Proj100.pdf
- Nature SREP/QC_AIMS_files/Proj103.pdf
- Nature SREP/QC_AIMS_files/Proj104.pdf
- Nature SREP/QC_AIMS_files/Proj106.tif
- Nature SREP/QC_AIMS_files/Proj108.pdf
- Nature SREP/QC_AIMS_files/Proj109.tif
- Nature SREP/QC_AIMS_files/Proj110.pdf
- Nature SREP/QC_AIMS_files/Proj111.pdf
- Nature SREP/QC_AIMS_files/Proj112.pdf
- Nature SREP/QC_AIMS_files/Proj115.tif
- Nature SREP/QC_AIMS_files/Proj119.pdf
- Nature SREP/QC_AIMS_files/Proj120.pdf
- Nature SREP/QC_AIMS_files/Proj121.tif
- Nature SREP/QC_AIMS_files/Proj123.pdf
- Nature SREP/QC_AIMS_files/Proj124.pdf
- Nature SREP/QC_AIMS_files/Proj126.emf
- Nature SREP/QC_AIMS_files/Proj127.pdf
- Nature SREP/QC_AIMS_files/Proj130.pdf
- Nature SREP/QC_AIMS_files/Proj134.pdf
- Nature SREP/QC_AIMS_files/Proj135.png
- Nature SREP/QC_AIMS_files/Proj136.pdf
- Nature SREP/QC_AIMS_files/Proj141.pdf
- Nature SREP/QC_AIMS_files/Proj142.WMF
- Nature SREP/QC_AIMS_files/Proj143.pdf
- Nature SREP/QC_AIMS_files/Proj144.WMF
- Nature SREP/QC_AIMS_files/Proj145.pdf
- Nature SREP/QC_AIMS_files/Proj146.WMF
- Nature SREP/QC_AIMS_files/Proj148.pdf
- Nature SREP/QC_AIMS_files/Proj150.pdf
- Nature SREP/QC_AIMS_files/Proj151.pdf
- Nature SREP/QC_AIMS_files/Proj152.pdf
- Nature SREP/QC_AIMS_files/Proj153.WMF
- Nature SREP/QC_AIMS_files/Proj154.pdf
- Nature SREP/QC_AIMS_files/Proj155.pdf
- Nature SREP/QC_AIMS_files/Proj156.pdf
- Nature SREP/QC_AIMS_files/Proj157.pdf
- Nature SREP/QC_AIMS_files/Proj158.pdf
- Nature SREP/QC_AIMS_files/Proj159.pdf
- Nature SREP/QC_AIMS_files/Proj160.pdf
- Nature SREP/QC_AIMS_files/Proj161.pdf
- Nature SREP/QC_AIMS_files/Proj162.pdf
- Nature SREP/QC_AIMS_files/Proj163.pdf
- Nature SREP/QC_AIMS_files/Proj164.pdf
- Nature SREP/QC_AIMS_files/Proj165.tif
- Nature SREP/QC_AIMS_files/Proj166.JPG
- Nature SREP/QC_AIMS_files/Proj166.tif
- Nature SREP/QC_AIMS_files/Proj167.pdf
- Nature SREP/QC_AIMS_files/Proj168.WMF
- Nature SREP/QC_AIMS_files/Proj169.TIF
- Nature SREP/QC_AIMS_files/Proj170.WMF
- Nature SREP/QC_AIMS_files/Proj171.tif
- Nature SREP/QC_AIMS_files/Proj172.WMF
- Nature SREP/QC_AIMS_files/Proj174.DOC
- Nature SREP/QC_AIMS_files/Proj176.WMF
- Nature SREP/QC_AIMS_files/Proj177.emf
- Nature SREP/QC_AIMS_files/Proj178.pdf
- Nature SREP/QC_AIMS_files/Proj180.pdf
- Nature SREP/QC_AIMS_files/Proj181.pdf
- Nature SREP/QC_AIMS_files/Proj182.pdf
- Nature SREP/QC_AIMS_files/Proj184.pdf
- Nature SREP/QC_AIMS_files/Proj185.pdf
- Nature SREP/QC_AIMS_files/Proj186.pdf
- Nature SREP/QC_AIMS_files/Proj187.pdf
- Nature SREP/QC_AIMS_files/Proj189.pdf
- Nature SREP/QC_AIMS_files/Proj191.pdf
- Nature SREP/QC_AIMS_files/Proj193.pdf
- Nature SREP/QC_AIMS_files/Proj194.pdf
- Nature SREP/QC_AIMS_files/Proj195.pdf
- Nature SREP/QC_AIMS_files/Proj196.pdf
- Nature SREP/QC_AIMS_files/Proj197.pdf
- Nature SREP/QC_AIMS_files/Proj198.pdf
- Nature SREP/QC_AIMS_files/Proj199.pdf
- Nature SREP/QC_AIMS_files/Proj201.pdf
- Nature SREP/QC_AIMS_files/Proj202.pdf
- Nature SREP/QC_AIMS_files/Proj203.pdf
- Nature SREP/QC_AIMS_files/Proj205.pdf
- Nature SREP/QC_AIMS_files/Proj208.ZIP
- Nature SREP/QC_AIMS_files/Proj208.emf
- Nature SREP/QC_AIMS_files/Proj209.pdf
- Nature SREP/QC_AIMS_files/Proj210.pdf
- Nature SREP/QC_AIMS_files/Proj211.pdf
- Nature SREP/QC_AIMS_files/Proj212.pdf
- Nature SREP/QC_AIMS_files/Proj213.ZIP
- Nature SREP/QC_AIMS_files/Proj214.pdf
- Nature SREP/QC_AIMS_files/Proj215.WMF
- Nature SREP/QC_AIMS_files/Proj216.doc
- Nature SREP/QC_AIMS_files/Proj217.DOC
- Nature SREP/QC_AIMS_files/Proj218.pdf
- Nature SREP/QC_AIMS_files/Proj219.pdf
- Nature SREP/QC_AIMS_files/Proj221.pdf
- Nature SREP/QC_AIMS_files/Proj222.pdf
- Nature SREP/QC_AIMS_files/Proj223.WMF
- Nature SREP/QC_AIMS_files/Proj224.pdf
- Nature SREP/QC_AIMS_files/Proj225.pdf
- Nature SREP/QC_AIMS_files/Proj226.pdf
- Nature SREP/QC_AIMS_files/Proj227.WMF
- Nature SREP/QC_AIMS_files/Proj233.pdf
- Nature SREP/QC_AIMS_files/Proj235.pdf
- Nature SREP/QC_AIMS_files/Proj236.pdf
- Nature SREP/QC_AIMS_files/Proj237.doc
- Nature SREP/QC_AIMS_files/Proj238.pdf
- Nature SREP/QC_AIMS_files/Proj239.pdf
- Nature SREP/QC_AIMS_files/Proj240.WMF
- Nature SREP/QC_AIMS_files/Proj242.pdf
- Nature SREP/QC_AIMS_files/Proj243.PDF
- Nature SREP/QC_AIMS_files/Proj245.pdf
- Nature SREP/QC_AIMS_files/Proj247.pdf
- Nature SREP/QC_AIMS_files/Proj248.pdf
- Nature SREP/QC_AIMS_files/Proj249.pdf
- Nature SREP/QC_AIMS_files/Proj250.pdf
- Nature SREP/QC_AIMS_files/Proj251.WMF
- Nature SREP/QC_AIMS_files/Proj251.pdf
- Nature SREP/QC_AIMS_files/Proj252.pdf
- Nature SREP/QC_AIMS_files/Proj253.pdf
- Nature SREP/QC_AIMS_files/Proj254.pdf
- Nature SREP/QC_AIMS_files/Proj255.pdf
- Nature SREP/QC_AIMS_files/Proj256.pdf
- Nature SREP/QC_AIMS_files/Proj257.pdf
- Nature SREP/QC_AIMS_files/Proj258.pdf
- Nature SREP/QC_AIMS_files/Proj259.pdf
- Nature SREP/QC_AIMS_files/Proj260.pdf
[truncated: 28 more entries]
