# Supplementary material for: AI is a viable alternative to high throughput screening: a 318-target study
Source: Sci Rep. 2024 Apr 2;14:7526. doi: 10.1038/s41598-024-54655-z (PMC10987645; doi:10.1038/s41598-024-54655-z)
Supplement: Supplementary file 1 — Supplementary Information 1. [file 41598_2024_54655_MOESM1_ESM.zip › Nature SREP/Assay_details.xlsx]

## Sheet: 296 AIMS projects
Project Number	Assay details
1	Atomnet predicted compounds were, first, screened using a PD-1 [Biotinylated]: PD-L1 Inhibitor Screening Assay (BPS Bioscience Inc., catalog number: 72005) to identify ‘hits’ carrying PD-L1/PD-1 inhibitory activity, following the manufacturer’s recommendation. Compounds exhibiting >20% inhibition of PD-L1/PD-1 interactions were considered as the hits. Next, the activity of the ‘hits’ were validat…
2	CyPet-SUMO1 at six concentrations: 0.1 uM, 0.2 uM, 0.35 uM, 0.5 uM, 0.75 uM and 1 uM respectively, were used to determine interaction affinity with Aos1/Uba2. In each concentration of CyPet-SUMO1, YPet-Aos1/Uba2 was added in increments up from 0 to 4.3 uM. Recombinant proteins CyPet-SUMO1 and YPet-Aos1/Uba2 were diluted in a binding buffer of 20 mM Tris-HCl pH 7.4 and 50 mM NaCl, and mixed in a 3…
3	HEK293T cells were stably transfected with a CRE-driven luciferase gene and RXFP1, resulting in a reporter cell line (HEK-CRE-LUC-RXFP1) where cAMP induced by RXFP1 receptor activation is measured by luciferase readout. Cells were seeded at 20,000 cells per well of a 96 well plate in 60 ul of serum-free DMEM (4.5 g/L glucose, Corning, NY) and allowed to attach overnight at 37C, 5% CO2. The plates…
4	Compounds were tested in a HIF1a hydroxylation assay. In vitro translated EglN2 hydroxylates a HIF1a peptide. Compounds that inhibited this activity would be subject to further screening. A counter-screen was performed using EglN1 or EgIN3. Further cell viability assays were performed.
5	BiFC assay pCD163-SRCR5 was amplified from cDNA of pig cells and inserted into pBiFC-VN155 (I152L), and Gp2a or GP4 was amplified from reverse-transcribed genome of PRRSV VR2332 strain and cloned into pBiFC-VC155 vector. HEK293T cells cultured in 6-well plate were transfected with 1 ug pBiFC-VN155 (I152L)-SRCR5 and 1 ug pBiFC-VC155-Gp2a/GP4 simultaneously using Fugene 6 transfection reagents and …
6	Fam20C (100 ng) activity was assayed in the presence of DMSO or small molecule in a final volume of 40 ul of solution containing 50 mM HEPES pH 7.5, 10 mM MnCl2. The reaction was started by addition of 5 ul of a reaction mixture containing 100 uM [γ-32P]ATP (500–1000 cpm/pmol), and the synthetic peptide substrate KKIEKFQSEEQQQ (β28–40) (400 uM). After 20 min incubation at 30 °C, the reaction was …
7	The inhibitors were profiled using a TR-FRET based ligand displacement assay as described previously(ref 1) using recombinantly expressed ProRS protein, which was prepared with minor modifications as described previously(ref 2), and using MAT379, an active-site directed ligand labeled with fluorescein, at 2.5 x KD. References: 1. Mark A. Tye, N. Connor Payne‡, Catrine Johansson‡, Kritika Singh, S…
8	Brown adipocytes were treated overnight with or without 10uM of Atomwise compounds. The following day the cells were collected with Trizol and RNA was extracted for qPCR (n=3 per group). An increase in UCP1 expression compared to control was used as the primary readout for 'positive hits' in the screen.
9	Library screen assay All test compounds were dissolved in DMSO at 10mM as stock solutions and screened at a final concentration of 10uM 0.1% DMSO Loading Buffer: HBSS, 10mM HEPES, 0.2% BSA 5x compound dilution: 50uM compound in loading buffer, 0.5% DMSO 5X QBT solution (5.5mL – enough for one 96 well plate) 5.5ml HBSS 0.0275g BSA 0.09625g Glucose 0.0528g trypan blue 27.5ul bodipy In a black clear…
10	Cells were seeded into 96-well plates and incubated overnight to form a confluent monolayer. The monolayers were wounded in a uniform fashion using a tool. Loose cells were washed away and media containing the compound was added. Plates were incubated and images captured every 4 hrs for 24 hrs. During the assay, cells migrate into the wound until it closes. To assess this migration, wound widths …
11	Compounds provided were analyzed for anti-leukemic effects of GEX1A in vitro through traditional colorimetric proliferation assays and their EC50 values were determined for cell lines Molm-13, U937, and K562 as previously reported. Reference: Sellin, M., Mack, R., Rhodes, M.C. et al. Molecular mechanisms by which splice modulator GEX1A inhibits leukaemia development and progression. Br J Cancer (…
12	MALDI-MS screening of ENGase inhibitors
13	Measurements were performed on an Applied Biosystems StepOnePlusTm Real-Time PCR System Thermal Cycling Block. Protein unfolding was monitored by the fluorescence of Sypro Orange as the temperature was ramped at a rate of 0.3°C/min from 25°C to 95°C. The melting temperature was determined the temperature where the slope of the fluorescence is most positive. Experiment conditions consist of 5 uM T…
14	OVCAR8-C5 HE4 overexpression clone cells were isolated as previously described ( reference#). OVCAR8-C5 cells were seeded in a 96 well plate (5000 cells/well) and allowed to attach overnight. Cells were treated with a 74 hit candidates (10uM) selected and provided by Atomwise Inc for 24 hours. Cell culture supernatants (10uL) ware collected and used for the HE4 EIA assay (Fujirebio) following the…
15	Cortical neurons were isolated from postnatal day 5 (P5) mouse cortices, and cultured for 5 days in a defined neurobasal-based full-sato growth medium on PDL and laminin-coated wells in a 24-well plastic plate, following the methods we previously published (Trakhtenberg et al., 2014, Journal of Neuroscience). After cells were plated, AtomWise compounds predicted to inhibit the function of the Klf…
16	Xenopus embryos were exposed to a teratogen alone or in combination with Atomwise candidate drugs and organ development and morphology of the developed embryo was scored and documented.
17	HtrA1 activity was measured by using a general protease substrate, ß-casein, as a fusion protein with a BODIPY fluorescent molecule. When cleaved by HtrA1, this substrate released BODIPY and the signal increase was measured. This was measured as a kinetic run with excitation at 505 nm while monitoring emission at 513 nm. Standard fluorescein (FITC) filter settings can be used to make this measure…
18	Measurements were performed on an Applied Biosystems StepOnePlusTm Real-Time PCR System Thermal Cycling Block. Protein unfolding was monitored by the fluorescence of Sypro Orange as the temperature was ramped at a rate of 0.3°C/min from 25°C to 95°C. The melting temperature was determined the temperature where the slope of the fluorescence is most positive. Experiment conditions consist of 5 uM T…
19	To measure potential interactions, we purified the CH2 domain of PARVA (E. coli expression) and performed thermal denaturation experiments to monitor for changes in the melting temperature of the protein. Compounds, at a final concentration of 100 uM in 1% DMSO, were added to 10 uM a-Parvin (CH2 domain) in the presence of SYPRO Orange. Protein thermal denaturation was carried out in a 96-well qPC…
20	All candidate compounds (50 micro-M final in DMSO) were screened by UDP-Glo assay kit from Promega. All assays contained 400 ng human POGLUT11, 10 micro-M recombinant human Factor 9 EGF repeat, 10 micro-M UDP-glucose, and 50 mM HEPES, pH 6.8, in 40 micro-L final volume. DMSO was used as a negative control. Control reactions were performed without the EGF repeat. The reaction mixture was incubated…
21	Human stem cell-derived retinal ganglion cells were plated in 384 well plates (~1500 cells per well) and injured with 1 uM colchicine on DIV2. Survival was measured by CellTiter-Glo on DIV4. Results for each plate were normalized to 1 uM GNE-3511 (a known DLK inhibitor).
22	Brown adipocytes were treated overnight with or without 10uM of Atomwise compounds. The following day the cells were collected with Trizol and RNA was extracted for qPCR (n=3 per group). An increase in UCP1 expression compared to control was used as the primary readout for 'positive hits' in the screen.
23	1. Assay #1: Activity of hits were tested in various Ewing sarcoma cell lines by monitoring EWS-FLI1 protein levels in both time and dose dependent manner; 2. Assay #2: Effects of hits in regulating growth of various Ewing sarcoma cells and non-Ewing sarcoma cells including primary cells were monitored by in vitro cell viability assays and 2D colony formation assays; 3. Effects of top hit in regu…
24	Obtained compounds were initially screened using a differential scanning fluorimetry [as described PMID: 35525541]. Briefly, the change in melting temperature of isolated titin A169 domain upon addition of investigational compounds was measured using SYPRO-Orange dye. During thermal unfolding, the progressively exposed hydrophobic core of the A169 interacts with dye resulting in increased fluores…
25	The thermal stability of 1 uM NadD with an excess 10 uM of compound was measured via differential scanning fluorimetry. DSF was performed using a CFX96 Touch Real-Time PCR detection system and the florescent dye SYPRO Orange stock concentration at a final concentration of 2x in 96 well PCR plates. Initial fluorescence signal was measured after five minutes of temperature equilibration at 25 °C fo…
26	Malchite Green (detection of PO4 release from the PI(3,4,5)P3 SHIP1/2 substrate) - see Brooks et J. Immunology 2010 (PMID: 20200281) for details of assay.
27	Measurements were performed on an Applied Biosystems StepOnePlusTm Real-Time PCR System Thermal Cycling Block. Protein unfolding was monitored by the fluorescence of Sypro Orange as the temperature was ramped at a rate of 0.3°C/min from 25°C to 95°C. The melting temperature was determined the temperature where the slope of the fluorescence is most positive. Experiment conditions consist of 5 uM T…
28	Cells were seeded into 96-well plates and incubated overnight to form a confluent monolayer. The monolayers were wounded in a uniform fashion using a tool. Loose cells were washed away and media containing the compound was added. Plates were incubated and images captured every 4 hrs for 24 hrs. During the assay, cells migrate into the wound until it closes. To assess this migration, wound widths …
29	Cruzain inhibition Assay Cruzain activity was measured by monitoring the hydrolisis of the fluorogenic substrate Z-Phe-Argaminomethylcoumarin (Z-FR-AMC). Fluorescence was monitored on a Gemine ﬂuorometer and measurements were done using 355 nm as the excitation wavelength and 460 nm as the emission wavelength. All cruzain assays were performed in 0.1 M sodium acetate, pH 5.5, and in the presence …
30	10 mM compounds were diluted 25 folds in DMSO to yield 0.4 mM stock solutions. In 50 uL reaction mixture for Pseudomonas LpxH assay, 1.25 uL of 0.4 mM compound was added for a final concentration of 10 uM. After incubation at 37C for 4 minutes and 12 minutes, a 20-uL aliquotes were taken and the concentrations of the released free phosphate from the reactions (via the Aquifex LpxE-coupled reactio…
31	Methods are described in Reidenbach, et al., JBC. 2020. PMID: 32723867
32	Methods are described in Hsieh, Chung-Han et al., Cell Metabolism, Volume 30, Issue 6, 1131 - 1140.e7
33	We ran the PYCR1 activity assay in 96 well plates a few different times with the library compounds at different concentrations, ranging from 50 uM to 200 uM. Prior to testing the library compounds, we measured the tolerance of the enzyme to DMSO and determined that we could use up to 2% DMSO, allowing a maximum library compound concentration of 200uM.The substrates P5C and NADH were present at ap…
34	We diluted compounds with DMSO to 1 mM, and subsequently diluted them to 100 uM with ddH2O in a 96-well microplate. 0.02 ug CaTMPK purified protein in 10 uL PBS was incubated with 10 uL of 100 uM compound for 20 min before adding TMPK reaction buffer ( 100 mM Tris, 100 mM KCl, 10 mM MgCl2, 5 uM ATP and 10 uM dTMP). Kinase Glo reagent was added and luminescence was detected by Tecon SPARK 10M. If …
35	In-vitro reconstitution of: 1) recombinant AID domain of CaV1.2 covalently linked to Flag-tag, 2) recombinant CACNB2 covalently linked to 6xHis-tag, 3) LANCE Eu-W1024 Anti-6xHis, 4) ULight anti-FLAG, 5) Lance buffer including 0.2% Triton, 6) Negative control: DMSO, 7) Positive control: recombinant AID domain of CaV1.2 (non-tagged) , 8) experimental group: AtomWise compound (blinded), . FRET measu…
36	We performed a malchite green based enzyme assay to assess inhibitory activity of the compounds provided. Briefly 20 uL of recombinant NT5C2 mutant protein was plated in a 384 well plate, compounds were added to a final concentration of 125 uM and incubated at room temperature with the protein for 10 minutes. Following this incubation, 20 uL of substrate (inosine monophosphate) was added to the p…
37	The histone acetyl transferase assays were performed as described before. (Zhang et al, Cell 174: 818-830. PMCID: PMC6103222.
38	The assay was performed as previously reported for huRNAse1 (Bradley et al., Antimicrobial Agents and Chemotherapy, 2022, Vol. 66, Issue 1, e01617-21)
39	An ELISA for Pygo2 was designed by coating a streptavidin-coated 96-well plate (Thermo Fisher, 15125) with biotinylated 21-mer H3K4me2 peptide (Active Motif, 81041) at 0.5ug/ml of 2h, room temperature. Next, the wells were incubated with recombinant human PYGO2 (LSBio, LS-G26167) at 2ug/ml with compounds the test compounds (DMSO, JBC117, JBC117ana) at different concentrations. One hour later, fre…
40	Intracellular cAMP increase was monitored through a CRE-luc reporter construct in HEK293 cells (Promega). Stable cell lines were plated at a density of 4×104 cells per well in white 96-well assay plates (Corning, Cat. #3917). Cells were immediately treated with the various compounds, and returned to the incubator for four hours before being assayed. cAMP was quantified through luciferase producti…
41	Motility (‘wound-closure’) assay. Cells were seeded in ImageLock™ 96-well plates at a density of 60,000 cells/well in DMEM supplemented with 10% FBS and incubated overnight at 37°C and 5% CO2. A 600-micrometer gap was introduced in each confluent well and non-adherent cells were removed by two media washes. The plate was incubated in a robotic imaging system (IncuCyte, Sartorius, Inc.), and image…
42	First: a 1 hr pretreatment with compounds alone, followed by the addition of CFZ at 200 nM for an additional 3 hours (4 hours total). Protein isolated by sample buffer lysis (2x in RIPA). Ran samples on a 10% gel and western blotted for NRF1. Second: similar, but a 2 hr pretreatment with compounds alone, followed by CFZ for an additional 4 hours (6 hours total). Ran on a 6% gel. If any compound a…
43	Small molecule NMR assays of binding to protein target. Binding of candidate compounds, identified in silico, was assayed by either of two ligand-detected NMR methods which are general-purpose binding assays. 1H NMR line broadening of the candidate compounds was used to detect their binding to the enzyme of interest 1,2. was measured using 50 uM of the small molecule, both in the presence and abs…
44	Blood collected from mouse by cheek bleed in EDTA tubes. 1 ul of blood was incubated with 50 ul of Tyrodes buffer containing 1 uM serotonin+ 1 uM drug for 30 minutes. Platelets were then fixed with 70 ul of 4% PFA for 1 hr on ice and blocked with 1% BSA in PBS. Platelets were pelleted by centrifuging at 1000g for 5 minute and then stained with 25ul of CD41 and CD62p antibodies (diluted 1:00 in PB…
45	Pneumolysin was synthesized (Genscript) and cloned into the pET16b vector using NcoI/XhoI restriction sites. The final construct sequences was: MANKAVNDFILAMNYDKKKLLTHQGESIENRFIKEGNQLPDEFVVIERKKRSLSTNTSDISVTATNDSRLYPGALLVVDETLLENNPTLLAVDRAPMTYSIDLPGLASSDSFLQVEDPSNSSVRGAVNDLLAKWHQDYGQVNNVPARMQYEKITAHSMEQLKVKFGSDFEKTGNSLDIDFNSVHSGEKQIQIVNFKQIYYTVSVDAVKNPGDVFQDTVTVEDLKQRGISAERPLVYISSVAYGRQVYLKLETTSK…
46	Enzyme activity: Modulation of PTP1B enzymatic activity was determined using a p-nitrophenyl phosphate (pNPP) hydrolysis assay. pNPP was purchased from New England Biolabs (Catalog No. P0757L). Assays were performed in transparent, flat-bottom 96 well plates, with a total assay volume of 100 uL. Each experimental well contained final conditions of 200 nM enzyme, 5 mM pNPP, 2% DMSO, varying amount…
47	The assay was to detect inhibitors of the Plasmodium falciparum hexose transporter PfHT. The cell line employed was Leishmania mexicana promastigotes in which 4 hexose transporter genes, LmxGT1-LmxGT4, had been knocked out by targeted gene replacement and hexose transport capacity had been restored by complementing the knockout line with the PfHT open reading frame expressed from the Leishmania e…
48	Assay: thrombin (5 nM final); or thrombin/compound (100uM final); or thrombin/HCII (0.5 uM final); or thrombin/HCII/compound incubated for 45 min in 0.1M Hepes, 0.1 M NaCl buffer pH 7.4. Measurement of residual thrombin activity with chromogenic substrate CBS31.39 (100 uM final) for 10 minutes, absorbance increase at 405 nm. Some assays replicated in 0.1 M phosphate buffer 0.1 M NaCl pH 7.4
49	Radioligand binding assay. Compounds were screened in a radioligand binding assay as previously described (Kuschak et al. 2019), using human platelet membranes (50 ug protein per sample) as a protein source and the YM-254890-derived radioligand [³H]PSB-16254 (specific activity: 28 Ci/mmol). Each sample contained 95 ul of Tris-HCl buffer, 50 mM, pH 7.4, 50 ul of protein solution, 50 ul of radiolig…
50	The WWP2 isoform proteins (WWP2-N and WWP2-C) were expressed as a GST fusion protein in bacteria and purified using glutathione sepharose 4B resin (GE Healthcare) according to the manufacturer’s instructions. WWP2 protein were checked by Coomassie Blue staining of the gel after separation by SDS-PAGE and Western blotting (WB) and were then used for the Octet Binding assay. The binding assay was p…
51	Aggregation Assay: Effects on PTPu function in cell-cell adhesion or aggregation were tested. A compound can either have an effect on the aggregate numbers and/or the average aggregate size. To test for effects on cell-cell adhesion, Sf9 cells were infected with a baculovirus to express full length PTPu and 43 hrs. later the cells were utilized for aggregation assays. Aggregation measures cell cl…
52	Thermal shift assays for the protein construct/inhibitor complexes were obtained with a BioRad CFX Connect Real-Time PCR Detection System. Each data point was collected in triplicate. Protein/inhibitor complexes and 5000x SYPRO Orange dye (Sigma) were diluted using reaction buffer, 50 mM Tris pH 8.0, 150 mM NaCl, to obtain final concentrations of 5 uM protein, 10 uM inhibitor, and 60x SYPRO Orang…
53	Purified p97 protein was added into ATPase assay buffer to make a solution containing 25nM of p97, 0.5uM of TECT, and 0.01% Triton 100, final concentration. Compounds were dissolved and diluted in DMSO by 3-fold dilution. After dilution, 20uL DMSO was left at each well and 180 uL of MiliQ water was added. ATP was diluted by water to a final concentration of 200 uM. Aliquot 30 uL p97 solution, 10 …
54	Compounds were resuspended in DMSO-d6 at 50 mM stock concentrations. For compounds that didn't go into solution, additional DMSO was added until they dissolved and reached 20mM, 10mM or 5mM. Primary screening of compounds was carried out at 10uM final concentration per well. Enzyme activity was measured using KinaseGlo (Promega), a nonradioactive substrate that measures changes in initial ATP con…
55	Analysis of E6AP initial rate of polyubiquitin chain synthesis. Initial rates of GST-E6AP were determined under E3-ligase limiting conditions in the absence or presence of 400 uM of compound or 4 % DMSO (control). Reactions contained 80 nM Uba1, the indicated [UbcH7A]o, 3 nM GST-E6AP, and 4 uM 125-I-ubiquitin. After 20 minutes at 37 ºC, reactions were quenched with 2X sample buffer containing β-m…
56	ATPase inhibition assay Malachite green assay was used to test the inhibition of the ATPase activity of the MBP-Δ2C-(His)6. In this 384-well plate assay, 5 uL of a fixed concentration of the compound or DMSO was added to 25 uL of 2 uM of the Δ2C protein and the reaction mixture was incubated at room temperature for 30 minutes. 20 uL of the 2.5x ATP buffer (0.5 mM ATP (Fisher scientific), 5 mM MgC…
57	Malaria parasites (Plasmodium falciparum strain 3D7) are maintained in RPMI 1640 medium containing 2mM L-glutamine and 25mM Hepes (Lonza). The medium is further supplemented with 5% Albumax II, 20 mM glucose, 0.65 mM hypoxanthine, 60 ug/mL gentamycin and 2-4% hematocrit human red blood cells. The parasites are cultured at 37oC under an atmosphere of 5% CO2, 5% O2, 90% N2 in sealed T25 or T75 cult…
58	The effect of top ranking compounds (73 in total) on SaDdl activity was measured using a pyruvate kinase/lactate dehydrogenase coupled assay. Reactions were performed as 37 ºC in 96 well microplates (Corning) in a 100 ul final volume containing 50 mM Tris-HCl pH 8.0, 100 mM KCl, 5 mM MgCl2, 5% DMSO, 1 mM phosphoenolpyruvate, 300 uM NADH, 6-10 U·ml-1 pyruvate kinase and 9-14 U·ml-1 lactate dehydro…
59	(1) Plate the compounds (compounds diluted 1:10 with DMSO) 1.2 ul (2) 275 ul of assay buffer and 3.1 ul of Clpp enzyme mix together and 52.8 ul of the mix was added to the wells and incubated at 37 degrees Centigrade for 20 min. (3) After incubation add 6ul of the substrate (10x). (4) Read the fluorescence at an Emission 460nm with excitation 380 nm for 1 hr at 37 degrees centigrade in a fluorome…
60	Compound binding to human Brachyury (TBXT) was evaluated using surface plasmon resonance (SPR) using a Biacore™ 8K+ system. Full length human Brachyury containing a C-terminal AVI-tag and biotinylation site was immobilized at approximately 8000RU to a Biacore™ SA sensor surface. Serial dilutions of compounds (6 x 2-fold dilutions starting from 200 uM) were injected over the surface in multi cycle…
61	Human P2X4R-expressing cells (HEK 293) were trypsinized, counted, and seeded in black, clear-bottomed 96-well plates at a density of 50,000 cells per well and incubated overnight. The next day, media was removed from cell plates and 25 ul of assay buffer (1.11 mM CaCl2, 0.43 mM MgCl.6H2O, 0.36 mM MgSO4.7H2O, 4.98 mM KCl, 0.39 mM KH2PO4, 122 mM NaCl, 0.3 mM Na2HPO4, 4.86 mM D-glucose, 17.7 mM HEPE…
62	The cell line selected for the screening is KB cells. When the culture reaches 60-70% confluence, the cells were thoroughly re-suspended and split into 96-well plates, 90 microliters containing 2000 cells per well. After one overnight culturing, 10 microliters of compound solutions (or medium for control) were added into wells, each concentration with 3 replicates, and the plate was returned to t…
63	Compounds were tested for binding to Netrin-1 using an Octet K2 (Sartorius) biolayer interferometry instrument. Netrin-1 was expressed, purified and biotinylated as previously described1. Biotinylated Netrin-1 was immobilized on super streptavidin biosensors (Sartorius), then biosensors were blocked with biocytin. Assay buffer was composed of 50 mM Tris-HCl pH 7.5, 200 mM NaCl, 0.005% Tween-20, 2…
64	Compounds were tested via a pNPP (p-Nitrophenyl Phosphate) phosphatase assay, which creates a yellow product when dephosphorylated. Assay buffer was 50mM NaCl, 20mM TrisHCl pH7.5, 0.5mM TCEP, 5mM MnCl2. All reagents were equilibrated to RT. Each Atomwise compound was added to the assay buffer at a 1:200 ratio, in 96-well flat bottom plates, in triplicate. DMSO-only wells were made as a negative c…
65	Method details: Du145 prostate cancer cells were treated with 10 - 100uM Atomwise compounds in culture media containing 1% FBS and antibiotics, for 24 h at 37°C. Following treatment, media was collected and cytotoxicity (%) was calculated by measuring LDH release (LDH-Cytox™ Assay Kit, Biolegend cat no. 426401). Thapsigargin (20uM), a well-established inducer of endoplasmic reticulum stress, was …
66	To determine whether the tested compounds inhibit Ca2+-influx through SOCE, we used two cell lines from ATCC: HEK293 and Hela cells. Cells were cultured in DMEM supplemented with 10% FBS and 1% penicillin and streptomycin solution (Gibco) and maintained at 37℃ in a 5% CO2 humidified incubator. Reagents including thapsigargin, ionomycin, Fura2-AM (Invitrogen) and Cal Red R525/650 AM (ATT Bioquest)…
67	Thermal shift assays for the protein construct/inhibitor complexes were obtained with a BioRad CFX Connect Real-Time PCR Detection System. Each data point was collected in triplicate. Protein/inhibitor complexes and 5000x SYPRO Orange dye (Sigma) were diluted using reaction buffer, 50 mM Tris pH 8.0, 150 mM NaCl, to obtain final concentrations of 5 uM protein, 10 uM inhibitor, and 60x SYPRO Orang…
68	The antiparasitic assays (Leishmania infantum and Trypanosoma cruzi) were performed at the Laboratory of Microbiology, Parasitology and Hygiene (LMPH) at the University of Antwerp. Compounds were evaluated in 96-well microtiter plates against intramacrophage L. infantum MHOM/MA(BE)/67. Amastigotes were obtained from the spleen of infected donor hamsters (Mesocricetus auratus) and used to infect p…
69	The antiparasitic assays (Leishmania infantum and Trypanosoma cruzi) were performed at the Laboratory of Microbiology, Parasitology and Hygiene (LMPH) at the University of Antwerp. Compounds were evaluated in 96-well microtiter plates against intramacrophage L. infantum MHOM/MA(BE)/67. Amastigotes were obtained from the spleen of infected donor hamsters (Mesocricetus auratus) and used to infect p…
70	Enzyme activity Assay Enzyme activity assays were performed according Anandan et al. (2017) with modification. Fluorescent label donor substrate, 1-acyl-2-{12-[(7-nitro-2-1,3-benzoxadiazol-4-yl)amino]dodecanoyl}-sn-glycero-3-phosphoethanolamine (Avanti Lipids) (NBD-PE) was used to asses enzymatic hydrolysis of phosphoethanolamine (pEtN) from NBD-PE. Lipooligosaccharide (LOS) from Neisseria gonorr…
71	Human RUVBL1 and RUVBL2 were mixed together at a concentration of 15 uM each and left at 4 °C for 30 minutes to preform their complex. RUVBL1/2 mix was warmed to room temperature and added to compound in buffer in a 96-well plate. ATPase reaction was initiated by the addition of ATP and was kept at 37 °C for 2 hours. Plate was cooled to room temperature over 15 minutes. Malachite green mixture wa…
72	Methyltransferase (RmtB) activity was quantified via [3H]-methyl incorporation into the E. coli ribosomal 30S (small) subunit. (cpm, max activity normalized to "no compound"=100%) Detailed Protocol: Methyltransferase (RmtB) inhibition reactions contained 9 pmol each of of E. coli (MRE600) 30S subunits, purified RmtB and S-adenosyl-L-[methyl-3H]-methionine ([3H]-SAM; Perkin Elmer) – 0.13 uCi (14.3…
73	Lymphocytes were isolated from a fresh human buffy coat using a Lympholyte gradient. Primary human CD14+ monocytes were isolated from PBMCs via positive selection with CD14+ microbeads (Miltenyi Biotec) per the manufacture’s protocol. Monocytes were plated at 300,000 cells per well in a 96-well high-binding plate. For the initial screening, each compound (diluted in DMSO) was added at a final con…
74	Fluorescence-detected RNA-polymerase inhibition assays were performed as in Zhang et al. 2014 [Zhang, Y., Degen, D., Ho, M., Sineva, E., Ebright, K., Ebright, Y., Mekler, V., Vahedian-Movahed, H., Feng, Y., Yin, R., Tuske, S., Irschik, H., Jansen, R., Maffioli, S., Donadio, S., Arnold, E., and Ebright, R. (2014) GE23077 binds to the RNA polymerase "i" and "i+1" sites and prevents the binding of i…
75	For immunoblotting experiments, U2OS cells were plated on 6-well tissue culture dishes at 200,000 cells per well in 2 ml RPMI-1640 (Thermo-Fisher) supplemented with 10% fetal bovine serum (FBS; CellGro). Plates were cultured for approximately 24 hours at 37°C before treatments. Compounds, which were reconstituted in DMSO to 10 mM prior to receipt by the MacKeigan Laboratory, were diluted further …
76	The steady-state parameters of purified human SCP1 (residue 77-261) were measured using p-Nitrophenyl Phosphate (PNPP) as a substrate. The reaction mixtures contained 50 mM Tris-acetate pH 5.5, 20 mM MgCl2, 0.5-50 mM of pNPP, and suitable amount of mutant proteins. The reactions were incubated at 37 °C for 15 mins and then quenched by adding 80 ul of 0.25 N NaOH. Release of pNP was determined by …
77	We evaluated the effect of UBA1 activating compounds on known UBA1 downstream targets by immunoblotting. Three downstream targets were chosen based on previously published work (Shorrock HK (2018) Brain 141(10): 2878-2894). All compounds were tested in HEK-293 cells and experiments were run in triplicate on three different days. Briefly, the cells were seeded in 6 well plates at 0.4x10^6 /well. T…
78	Recombinant PRL3(3-159) is expressed in E. coli and purified by IMAC and reverse IMAC (after cleavage of His-Tag by TEV protease), followed by size exclusion chromatography. Final purification buffer is 40mM Tris, pH 7, 150mM NaCl, 5mM DTT. Assay buffer is similar to purification buffer but with 10mM DTT, and 3% DMSO. The reaction mixture consists of 3.5 uM PRL3, 50 uM compounds, and 30 uM DiFMUP…
79	Oocyte harvesting and preparation Xenopus laevis were anaesthetised with 0.17% (w/v) 3-aminobenzoic acid ethyl ester (tricaine). A single incision was made in the abdomen and a lobe of oocytes removed. Individual oocytes were separated from the follicle via digestion with 3 mg/mL collagenase A (Boehringer, Mannheim, Germany) at 18 °C for 45-90 minutes. All surgeries were conducted in accordance w…
80	BH3 profiling, as described previously (Fraser, Ryan, and Sarosiek; Methods Mol Biol, 2019) was performed to assess the activity of candidate compounds in inhibiting BAX. Briefly, U937 lymphoma cells were suspended in MEB buffer (10 mM HEPES pH 7.5, 150 mM Mannitol, 50 mM KCl, 0.02 mM EGTA, 0.02 mM EDTA, 0.1% BSA, 5 mM Succinate) with 0.001% digitonin to permeabilize the plasma membrane while lea…
81	Protocol for HTS Alpha Screen for Phage Displayed SIGK binding to Gbg Total reaction volume was 12 uL (detection volume was 24 uL). Detection components were preincubated for 1 hour shielded from light and consisted of: phage particles displaying the Gbg-binding SIGK (SIGKAFKILGYPDYD) peptide; anti-M13 monoclonal Ab; Streptavidin coated AlphaScreen donor beads (Perkin Elmer); and Protein A coated…
82	Purified Bovine 20S proteasome (0.1ug) activity (RFU/min) was measured using a fluorogenic peptide in 96-half-well non-binding surface treated black plates (corning) at 37˚C in reaction buffer (50 mM Tris–HCl (pH 7.4), 1mM DTT, and 100 uM fluorogenic substrate, suc-LLVY-amc).
83	Add 8ug of recombinant nsMase2 enzyme to each well and mix with a substrate mixture containing p-nitrophenylphosphorylcholine. Add 100mM of EDTA as control or 10 uM of PR-619 as a positive control. Read plate at RT for 16 hr as a kinetic read to detect para-nitrophenol at 405nm. Each compound was dissolved to 100mM or the next highest soluble concentration and perform a 2 fold dilution 3 times fo…
84	Functional assays were performed using HEK293 cells expressing hNOD2 and NFkB-SEAP cassette. Cells were stimulated with MDP in the presence of 2 inhibitor concentrations - 10 uM and 1 uM. Typical values from controls used in this assay - No induction control (no MDP, DMSO) - 100% inhibition; No inhibition control (MDP, DMSO) - 0% inhibition; Pos compound control (CSLP37, 1 uM) - 118%. "Hits" were…
85	Functional assays were performed using HEK293 cells expressing hNOD2 and NFkB-SEAP cassette. Cells were stimulated with MDP in the presence of 2 inhibitor concentrations - 10 uM (columns C and D) and 1 uM (column E and F). Typical values from controls used in this assay - No induction control (no MDP, DMSO) - 100% inhibition; No inhibition control (MDP, DMSO) - 0% inhibition; Pos compound control…
86	RNAP is combined with sigma factor, test compound, and a plasmid which includes a DNA sequence that codes for an RNA transcript which upon folding, binds to malachite green (MG). This binding interaction of the RNA transcript and the MG increases the fluorescence observed by ~2000 fold compared to MG alone. Nucleoside triphosphates (NTP's) are added to initiate transcription and the reaction mixt…
87	A fluorescent competition assay was used to test compound binding to Pin1. A solution containing 250 nM Pin1, 5 nM fluorescence-labeled peptide of CTD phosphoryl peptide (15mer), 10 ug/ml bovine serum albumin, 0.01% Tween-20 and 1 mM DTT in a buffer composed of 10 mM HEPES, 10 mM NaCl and 1% glycerol (pH 7.4) was used in fluorescence anisotropy assay. Compounds at a concentration of 10mM were add…
88	Ligand stock (25 mM) was prepared in H2O and stored at −20 °C, and diluted to 1 mM working stock in buffer containing 20 mM HEPES, pH 7.5, 150 mM NaCl and 5 mM DTT (DSF buffer). Final DSF reaction mixtures (20 ul final volume) contained 100 uM RNA N7Methyltransferase (MTase), 500 mM ligand, and 5× SYPRO Orange (Invitrogen) in DSF buffer and were distributed in a 384-well PCR plate (Applied Biosys…
89	HDAC6 Activity Assay Kit (Fluorometric, Catalog #K466) was purchased from BioVision. The assay was run according to the manufacturer's (BioVision) instructions.
90	Human NUDT5 was assayed using recombinant enzyme that was expressed in E.coli and purified to homogeneity using Ni-affinity and size exclusion chromatography. Enzyme activity was measured in reaction buffer consisting of 10mM TRIS pH8.0, 50mM NaCl, 10mM MgC2, and 0.005% Tween-20 by mixing 5nM NUDT5 with 25uM ADP-Ribose (Sigma-Aldrich A0572), 50uM test compound, and 5U/ml calf intestine alkaline p…
91	The data sets below are from 3 experiments, each done in triplicate. 1. Atomwise molecules (10 uM final concentration) or control peptides (500 uM final) plated in 384 well optiplate (5 uL) 2. 5 uL GST(Ptpn13PDZ1/2) (50 nM final) added to each well and incubated for 1 hour. 3. 5 uL longbiotinSLV (100 uM final) added to each well and incubated for 1 hour. 4. 5 uL Alpha GST donar beads (20 ug/mL fi…
92	Erythrocyte PK (PKLR) has been implicated in several diseases, including cancer and sickle cell disease, and both activators and inhibitors of PKLR have been shown to have potential uses as anti-sickling and anticancer agents, respectively.[1–4] PKLR was expressed in E. coli and purified, and the enzyme characterized at 37 °C using the lactate dehydrogenase (LDH)–coupled assay.[5] Following, comp…
93	Methods: AIMS ClpP Protease Activity Assays Human ClpP protease activity was assessed by measuring the rate of degradation of bovine milk casein labelled with fluorescein isothiocyanate (casein-FITC) purchased from Sigma-Aldrich (Catalog number: C0528) with the addition of the AIMS compounds at 100 uM concentrations. Reactions were conducted in 25 mM HEPES, pH 7.5, 20 mM MgCl2, 30 mM KCl, 0.03% T…
94	The inhibition assays against MtbIMPDH2 were performed under the following final conditions: MtbIMPDH (50 nM), IMP (0.5 mM) and NAD+ (1.5 mM) in assay buffer (50 mM Tris-HCl, pH 8.0, 100 mM KCl, 3 mM EDTA and 2 mM DTT). Equal volumes (100 uL) of 2 x E (100 nM MtbIMPDH) and 2 x S (1 mM IMP and 3 mM NAD+) solutions were mixed to initiate the reaction. The compounds or DMSO controls were added to 2 …
95	The study aims to identify the potential drugs that yield inhibitory effect on West Nile virus infection. The target protein of the present study-envelope protein from the pathogen West Nile virus, plays an important role in the phase of virus entry. Blocking this phase is critical to stop the spreading the of the virus. Image-based screening assay was used to evaluate the virus infection spatial…
96	HPSE Inhibitor screening: The assay was conducted in 96 well assay plates. First, the well is pre-loaded with the inhibitors (A18-178) provided by Atomwise and the DMSO control. Then, heparanase (HPSE) in 50 mM sodium acetate (pH 5.0) buffer containing 0.1M NaCl (Assay buffer) was added to each well to a final concentration of 1uM and incubated for 30min at room temperature in the dark. The enzym…
97	Protease reaction was performed in 100 ul (10 mM TrisHCl pH 8.5, 1 mM Chaps and 20 % glycerol with 15 nM DENV2 NS2BH-NS3Pro enzyme, 10 uM drug and 3.9 uM Bz-Nle-KRR-AMC substrate). Excitation (460 nm) was detected under 355 nm emission wavelength and the intensity (RFU) was measured during 30 minutes with 1 min 30 sec interval in Molecular Device, Gemini, Spectromax at 37 oC. % inhibition by the …
98	HEK-Blue hTLR2 and HEK-Blue Null 1 NF-kB-SEAP reporter cells (Invivogen) were resuspended at a concentration of 50,000 cells per well in a 96-well U-bottom plate (Corning) in 200 ul Dulbecco's Modified Eagle's Medium (Gibco) containing 4.5 g/l glucose and supplemented with 10% fetal bovine serum (Gibco), 100 IU/ml penicillin, 100 ug/ml streptomycin, 2 mM L-glutamine, and 100 ug/ml Normocin (Inviv…
99	Fluorescent assays: 1) Peptidase assay using peptide substrate selected by screening of Ac-XYZ-amc tri-peptide library. 2) Proteinase assay for ClpC1P1P2 with FITC-casein as a substrate. 3) Proteinase assay for ClpXP1P2 with GFPssrA as a substrate.
100	Compounds were serially diluted in DMSO (10% final assay concentration) and incubated in a 5uL reaction mixture containing 12.5nM of target transferase enzyme (University of Queensland Protein Expression Facility), 25uM donor sugar substrate (Promega) and 50uM acceptor peptide substrate (Anaspec) in enzyme buffer (25mM Tris (pH7.5), 12.5mM MgCl2, 60ug/mL BSA and 1mM DTT) for 60 minutes. 5uL of UD…
101	TcdB glucosyltransferase activity was measured using 6-3H UDP-glucose as a substrate and capturing radiolabeled glucosylated Rac1 Rho GTPase by precipitating Rac1 using Na-deoxycholate and Trichloroacetic acid. This assay is already published, see citation below. I can provide full details if needed.
102	The recombinant protein of histidine-tagged PYCR1 was expressed in E. coli and purified to ~95% purity. For the initial round of screening, the assay mixture (500 microliters) was prepared to contain 50 mM Tris, pH9.1, 5 mM thioproline, 5 mM NAD+, 2 microM PYCR1 protein, and 20 microM compound. Before the start of each assay measurement, the protein and the compound were mixed thoroughly and incu…
103	Malachite Green HTS
104	Protein: Recombinant full length BRAFV600E (Invitrogen) Compounds were thawed once and aliquoted in 96 well plates. Inhibition of kinase activity was screened using Z'-LYTE enzymatic assay (Invitrogen). Briefly, kinase activity was monitored in a cascade system consisting a mixture of inhibitor with BRAFV600E / inactive MAP2K1 (MEK1) / inactive MAPK1 (ERK2) / Ser/Thr peptide in 50 mM HEPES pH 7.5…
105	Coupled Assay: - In the first iteration of testing the compounds from the AIMS screening, a coupled assay was used to measure the inhibition using PNP and MESG. The conditions were as follows: 50 mM Tris-HCl pH 8 50 mM KCl 10 mM MgCl2 72.56 uM ATP 37.56 uM Methionine 300 uM MESG 500 uM Fragment 1 uM PNP 0.5 uM MAT2A Malachite Green Assay - Taking the information from the coupled assays, any compo…
106	Assays with DNMT1 to determine the half maximal inhibitory concentration (IC50) for fragments contained 50 uL with 50 mM Tris-HCl pH 8.0, 100 mM KCl, 50 ug/mL bovine serum albumin, 2 mM dithiothreitol, 1 uM freshly prepared [Me-3H3]-SAM, 4 ug/mL poly dI-dC (deoxyinosinic-deoxycytidylic acid; average size of 2500 bp) substrate and varying concentrations of each inhibitor (0 - 500 uM), incubated at…
107	Radiolabel Assay A typical assay mixture contains 50 mM potassium phosphate buffer (pH 8.0), 50 uM norepinephrine, 50 uM [methyl-3H3]-SAM, a specific concentration of inhibitor, and 0.1 uM hPNMT. Typically, a master mix containing buffer, norepinephrine and hPNMT was prepared and distributed between vials. Inhibitors and enough water were added to achieve a final volume of 60 uL. Reaction was ini…
108	High-Throughput Hit Selection from the Small-Molecule Library for Primary Screening We used a previously published genetically engineered selection strain to isolate small molecules that can inhibit the Cas9 activity (Lee et al., 2022). The selection strain was streaked on a plate, and a single colony was inoculated for the screening of compounds. We diluted and dispersed the overnight culture of…
109	Compounds were screened initially at a single dose of 1 uM (in DMSO) in a functional cell-based assay. Immortalized patient myoblasts from the Wellstone FSHD cell repository were used in 12-well culture scale. Compounds were introduced to cultures at time of myogenic differentiation and replenished every 24 hours for four days. Compound efficacy was evaluated by qRT-PCR of key genes associated wi…
110	Recombinant cruzain was expressed and purified as previously described by Silva et al., 2019. (Silva, E. B., Dall, E., Briza, P., Brandstetter, H. & Salgado Ferreira, R. (2019). Acta Cryst. F75, https://doi.org/10.1107/S2053230X19006320). Recombinant cruzain was expressed and purified as previously described by Silva et al., 2019. Proteolytic activity was measured by monitoring the cleavage of th…
111	The supercoil relaxation reaction (20 ul) was conducted at 37°C for 30 min in a buffer containing 10 mM Tris–HCl pH 8.0, 100 mM KCl, 0.1 mM EDTA, 5 mM MgCl2, 1 mM adenosinetriphosphate (ATP), 100 ug/ml bovine serum albumin (BSA), 300 ng supercoiled (SC) pRYG plasmid DNA and 0.5mM of indicated drug. A total of 1ug of hTop2β△CTD was added to start the reaction. The reaction was terminated by the ad…
112	EGFP-LC3B was imaged in U2OS cells treated for 3 hours with vehicle or compounds (tested at both 1 and 10 uM) with concurrent mTORi treatment, (+) BafA1 for the final 1.5 hours. Two images per well acquired on a Nikon TiE microscope (each test compound per concentration tested has 4 images, 2 images/plate, average SD from mean for each plate is given below). Images are processed using Nikon NIS E…
113	EGFP-LC3B was imaged in U2OS cells treated for 3 hours with vehicle or compounds (tested at both 1 and 10 uM) with concurrent mTORi treatment, (+) BafA1 for the final 1.5 hours. Two images per well acquired on a Nikon TiE microscope (each test compound per concentration tested has 4 images, 2 images/plate, average SD from mean for each plate is given below). Images are processed using Nikon NIS E…
114	Mouse bone marrow-derived macrophages were primed with 200 ng/ml LPS for 4 hours. Cells were then pre-treated with each of the compounds for 30 minutes before being stimulated with NLRP3 activator ATP for 1 hour. Culture supernatants were collected and analyzed for IL-1 beta by ELISA.
115	Asparate semialdehyde dehydrogenase (ASADH), catalyzes an oxidative phosphorylation of aspartate semialdehyde (natural substrate) to form beta aspartyl phosphate which is a precursor molecule in the asparate biosynthetic pathway. NADP is used in the in vitro assay to determine the rate of the reaction. One NADPH molecule is created per molecule of substrate converted into the product during the b…
116	Human induced pluripotent stem cells (iPSCs) containing the GNASR201H mutation in the endogenous locus or isogenic wild-type control iPSCs were plated on Matrigel-coated (Corning, 356231) 96-well plates at a density of 1 x 104 cells per well in 150uL mTeSR Plus medium (StemCell Technologies, 100-0276) with 10uM Y-27632 (PeproTech, 72302). The iPSCs were incubated for a total of 5 hours at 37 degr…
117	Mitotic exit assay following addition of test molecules that inhibit APC/C activity (Atomwise molecules) using small molecules used at 20uM and 40uM 4 X 150 mm plates of Hela GG cells at 80% confluency were treated for 3.5 hours with 100ng/ml nocodazole to arrest the cells in mitosis. Mitotics were collected by shake-off/pipetting. Cells were washed by centrifugation (250 Xg for 4 minutes) 3X in …
118	Mitotic exit assay following addition of test molecules that inhibit C-Mad2 formation and mitotic checkpoint activation (Atomwise molecules)Testing small molecules at 40uM and 80uM final conc. 4 X 150 mm plates of Hela GG cells at 80% confluency were treated for 3.5 hours with 100ng/ml nocodazole to arrest the cells in mitosis. Mitotics were collected by shake-off/pipetting. Cells were washed by …
119	A human PGAM5 gene that lacks the first 25 codons of the long isoform of PGAM5 (ΔN25-PGAM5) was cloned into pET15b. The pET15-N25-PGAM5 plasmid was transformed into RosettaTM BL21 (DE3) pLysS E. coli and expression of the protein was induced with 1 mM Isopropyl β-D-1-thiogalactopyranoside (IPTG). The N25-PGAM5 was purified by NTA affinity chromatography, dialyzed against 20 mM Hepes pH 7.5, 300 m…
120	Human plasminogen activator inhibitor 1 (PAI-1) depleted plasma (Molecular Innovations) with 10mg/mL aprotonin (Roche) was spiked with 20nM recombinant active human PAI-1 (Molecular Innovations). 10uL of plasma (with or without PAI-1) (final 2nM PAI-1) was added to wells of a 96 well plate containing increasing concentrations of test compounds in 80uL of 40mM HEPES, 100mM NaCl, 0.005% Tween-20, p…
121	The assay evaluates purified CHAC1-enzyme dependent catalysis of GSH. The inhibitors #1-75 were mixed with 50ul GSH (CHAC1 substrate) at room temperature. For inhibitors at 0.1mM, each sample was diluted (5ul +45ulwater) and 5ul added to assay. For inhibitors at 1mM, 5ul was added to the assay. Controls included DMSO vehicle, or water. After 10 min at 22degC, the GSH in samples were evaluated usi…
122	HCT116 p53 WT and HCT 116 p53 KO cells were seeded in complete McCoy's 5A media at 1000 cells/well in 200 ml in duplicate 96 well optical plates 24 hours prior to treatment. 5x concentrated (50 mM) drug solutions were obtained by adding 0.9 ml of 10 mM solution to 180 ml complete media. Following agitation and centrifugation, 1.8 ml of this 50 mM stock solution was added to 180 ml media, making a…
123	The methods have been previously published: Gruber, JJ, Rangarajan, A, Chou, T, Geller, BS, Banuelos, S, Greenhouse, R, Snyder, MP, Lipchik, AM. An acetyl-click screening platform identifies a small molecule inhibitor of Histone Acetyltransferase 1 (HAT1) with anti-tumor activity. bioRxiv. doi.org/10.1101/2021.06.25.449993. Briefly, HAT1 holoenzyme complex (HAT1 + Rbap46) is purified from human c…
124	The Pyrroline-5-carboxylate reductase 1 (PYCR1) protein activity assays were performed by monitoring the consumption of NADH at 340nm using Δ1-pyrroline-5-carboxylate (P5C) as the substrate in Tris-HCl buffer via Synergy Neo HST Plate Reader. The P5C (stored in 1M HCl at 4oC) was neutralized to pH 7.5 immediately before the assay using 1M Tris-HCl buffer (pH=9). Inhibition assays (~122ul total vo…
125	Compounds were prepared as 20 mM stocks in 100% DMSO and diluted in serum-free media containing 0.1% BSA. Compounds were tested following the PathHunter® β-arrestin PAM protocol provided by Eurofins DiscoverX Products (Fremont, CA). Briefly, 25,000 PathHunter® CHO-K1 CNR1 β-Arrestin Cells were plated in white 96 well plates and incubated at 37°C, 5% CO2 in a humidified incubator. The following da…
126	Compounds were tested together with a ligand of MRGPRX2, known as “compound 48/80” (1) in a mast cell line called LAD2 expressing MRGPRX2. The activity of released lysosomal enzyme beta-hexosaminidase (beta-hex) into supernatant and cell pellet were measured by . The ratio of the released beta-hex (supernatant) to total beta-hex (supernatant+pellet) gave the % degranulation, an indicator of mast …
127	The enzyme GlgE is a maltosyl transferase presence in the α-glucan biosynthesis pathway of Mycobacterium tuberculosis. GlgE catalyzes the elongation of α-glucan chains by transferring the maltose unit from maltose-1-phosphate (M1P) to the non-reducing end of the growing α-glucan chain. If the phosphate concentration of the reaction mixture is above 25 mM, it is known that GlgE catalyzes the produ…
128	The activity of PHPT1 was measured using pNPP (para-nitrophenyl phosphate) as a substrate. The activity was compared with a DMSO control. The assays were done on a 100 or 200 microliter scale. For high-throughput screening, 25 microM of inhibitor candidates and 5 mM p-nitrophenol phosphate (pNPP) were added to the reaction buffer (pH 8.0, Tris 50 mM, NaCl 100 mM). The reaction was initiated by ad…
129	Hydroxyproline dehydrogenase (HYPDH) was purified as previously reported (Summit et al. 2015). The inhibition assay was performed as follows: HYPDH (0.4 uM) was incubated in assay buffer (50 ul: 20 mM HEPES pH 7.5, 100 mM NaCl, 0.01% Triton X-100) with 10 uM of compound (20 ul of 50 uM in Assay Buffer + 4% DMSO) for at least 5 min at 25 °C on plate shaker, in black half area 96 well plates. Readi…
130	Repeated the all-chemical survey, using better-established conditions: MOPS-minimal glucose medium, 50 uM drug concentration, use of portable incubator, six replicates of each test, replicates in nonadjacent parts of the 96-well plate.
131	Time resolved fluorescence energy transfer (TR-FRET) uses two fluorophores a donor and acceptor dye that transfer energy when in close proximity with a time delay that reduces background fluorescence and background interference from compounds. The N and P proteins are produced with a HIS and GST tag respectively and these are not cleaved after elution of the proteins. In running the assay the N a…
132	Competitive inhibition experiments targeting the Myb-MuvB binding pocket were conducted using fluorescence polarization experiments. 10 nM of TAMRA-labeled B-Myb fluorescent probe was mixed with 400 nM MuvB and 250 or 500 nM Atomwise compound in a buffer containing 25 mM Tris, 150 mM NaCl, 1 mM DTT, 0.1% (v/v) Tween-20, at pH 8.0 Forty microliters of the reaction was used for the measurement in a…
133	Mixed compounds (or DMSO control) at 50uM with 5uM recombinant PknB, in kinase assay buffer. Adjusted to 37C, added ATP to 2uM final, and incubated at 37C for one hour. Added 1:1 volume of KinaseGlo Max, which measures [ATP] via luminescence readout. Diluted H37Rv::mlux to OD_600 of 0.0025 in 7H9 + GOT medium, grew overnight to OD ~0.005. Added 99uL of culture to each well of a white, flat-bottom…
134	Human PARP1 was purified as previously described (Langelier et al. 2017, Methods Mol. Biol.) and assayed for ligand binding using differential scanning fluorimetry in 96-well plates as previously described (Langelier et al. 2018, Nat. Commun.). PARP1 (10 uM final) was mixed with compound (400 uM) in assay buffer (20 mM Hepes pH 8, 150 mM NaCl, 0.1 mM TCEP, 1 mM EDTA) in triplicate. The dilution r…
135	In context of our research, a small UFD1 peptide, conjugated to FITC (~495nm), is capable of binding to P97. Free UFD1-FITC should result in small polarization measurements while binding of UFD1-FITC with p97 will increase polarization. The competitive inhibitors provided by Atomwise should inhibit p97-UFD1 binding and decrease polarization back to the free UFD1-FITC baseline. All compounds were …
136	Compounds were screened initially at a single dose of 1 uM (in DMSO) in a functional cell-based assay. Immortalized patient myoblasts from the Wellstone FSHD cell repository were used in 12-well culture scale. Compounds were introduced to cultures at time of myogenic differentiation and replenished every 24 hours for four days. Compound efficacy was evaluated by qRT-PCR of key genes associated wi…
137	Whole-cell patch-clamp experiments on cells recombinantly expressing α1β2γ2L were carried out on a QPatch-16 automated electrophysiology platform (Sophion Biosciences) using disposable 16-channel planar patch chip plates (QPlates). The external Ringer solution contained 160 mM NaCl, 4.5 mM KCl, 1 mM MgCl2, 2 mM CaCl2, 10 mM HEPES, pH 7.4, 308 mOsm. The internal solution contained 154 mM KCl, 2 mM…
138	High-throughput screening of the Atomwise compound library was performed for SidA in the Center for Drug Discovery at Virginia Tech. To measure enzyme activity, the amount of hydroxylated amine products produced by SidA was measured using a modified Csaky iodine oxidation assay (1-3). Reaction assays consisted of 0.40 uM SidA, 250 uM NADPH, 500 uM L-ornithine, 20/200 uM of the library compound an…
139	Agarose gel-based DNA gyrase inhibition assays were performed in 30 𝜇L of 1×gyrase buffer (40 mM Tris-HCl PH7.5, 6 mM MgAc, 25 mM KAc, 4 mM DTT, 1 mM ATP, 100 mM K-Glu, 0.05mg/mL BSA) containing 200 ng of of relaxed pAB1 at 37 °C. 20 nM of Mtb DNA gyrase was used to supercoil the relaxed pAB1 in the presence of different concentrations of a gyrase inhibitor. After 15 minutes of incubation with th…
140	U2OS ERBB4/ERBB4 dimerization cells (DiscoverX) were seeded at 10,000 cells/well in 100 uL cell plating reagent (DiscoverX, 93-0563R0A) in white walled 96-well plates (PerkinElmer, 6005680) and incubated for 24h at 37°C in humidified atmosphere of 5% CO2 in air. Cells were treated with 10 uL of compound, 0.1 uM NRG1β (DiscoverX, 92-1031 or Peprotech, 100-03) or PBS. All wells had a final concentr…
141	In vitro thermal stability assay Bacterially expressed, purified recombinant protein (50 micrograms/ml final concentration) is incubated with SYPRO orange dye (ThermoFisher) and Atomwise test compounds (.1-10 micromolar) in 96-well microplate format. Samples are then subjected to a thermal gradient (25 to 80 deg C, ramping at .5 deg C / 5 s) in a CFX96 (Bio-RAD) real-time PCR instrument equipped …
142	Isolated B-cells were obtained from untreated Chronic Lymphocytic Leukemia patients and were seeded at 2e6 per ml in a 96-well plate in RPMI media supplemented with 10% FBS, glutamine (2mM final) and penicillin-streptomycin(1x final; 10ml/L). DMSO (in triplicate) was used as a vehicle control whereas positive controls (in triplicate) were FK866, a NAMPT inhibitor (10nM final), and IACS-010759, an…
143	The FtsZ of Staphylococcus aureus 25923 was expressed and purified as described previously (Trespidi et al., 2021). GTPase activity was assayed at 30 °C using a pyruvate kinase–L-lactic dehydrogenase (PK/LDH) spectrophotometric coupled assay, as previously described (Hogan et al., 2018) with minor modification. The reaction mixture was first set up to contain 50 mM MES (pH 6.5), 5 mM Mg(CH3COO)2,…
144	The compounds solutions were stored at -20°C. The solutions (10 mM in DMSO) were thawed at room temperature for several hours before usage. In black 96-weel plate, 150 uL of buffer A (NaPO4 0.1M pH 7.4 containing 0.1 mg/mL of BSA) was added. Using a Hamilton glass syringe, 2 uL of DMSO or 100x compound solution was added to each well (3 wells for each concentration). After mixing, to each well, 2…
145	Compounds provided by Atomwise were dissolved and diluted serially in DMSO. Inhibition of relaxation activity of Mycobacterium tuberculosis topoisomerase I was analyzed in reaction buffer containing 10 mM Tris-HCl, pH 8.0, 50 mM NaCl, 0.1 mg/ml gelatin, and 0.5 mM MgCl2. DMSO or compound dilutions starting from 8 mM stock solution (0.5 ul) was first added to 9.5 ul reaction buffer containing 20 n…
146	For protein thermal shift (PTS) assay, wtTrem2 and Trem2 (R47H) mutant proteins were expressed and purified in-house. The protein is human TREM2 extracellular domain, i.e. truncated just before the membrane with a His tag to aid purification. Expression was in HEK293 cells - pHLSec plasmid). For the PTS assay - 5 uM wt or R47H mutant Trem2 protein was incubated with 1:1000 dilution of Sypro Orang…
147	Human FPTase activity was measured in sulfurylase-coupled luminescence assay, in an assay buffer composed of 50 mM Tris-HCl pH 7.5, 20 mM KCl, 5 mM MgCl2, 5 uM ZnCl2, 1 mM DTT, 0.1% BSA, and 0.01% NP-40. 1.1 ug/ml human sulfurylase was diluted in assay buffer containing 20 uM adenosine 5’-phosphosulfate and 4.5 U/L sulfurylase and then pre-mixed with compounds for 10 minutes at room temperature. …
148	Preparation of streptavidin beads Ni-NTA agarose beads (Qiagen, 30250) were previously sieved using 100 um (Millipore, SCNY00100) and 120 um (Millipore, NY2H04700) pore size filters with 30% ethanol. The sieved beads were washed 3 times with binding buffer (0.3 M NaCl, 20 mM HEPES pH 7.5, 0.01% Triton X-100) and resuspended to make 10% slurry. For each well, 150 pmol of His-streptavidin (ProteoGe…
149	As published previously (Hart KM, Moeder KE, Ho CMW, Zimmerman MI, Frederick TE, Bowman GR.: Designing small molecules to target cryptic pockets yields both positive and negative allosteric modulators. PLoS One 12: e0178678, Jun 2017.)
150	1 uM of Hsp104 WT with 1 uM Ssa1 or 1 uM Hsp104 A503S anlone were premixed with luciferase substrate (50 nM monomeric) in the presence of 10 mM ATP (with ATP regenerating ystem). Small molecules were diluted properly in DMSO, so that the same volume of small molecule solutions or DMSO control were added to each reaction mix and incubated for 90 min at 25 °C. 5 uL of reaction Mix were added to 50 …
151	HEK293 cells stably expressing hKCa3.1 were obtained from Khaled Houamed (University of Chicago, IL) in 2002 and have been maintained in the Wulff laboratory at the University of California since then. The cells were cultured in Dulbecco’s modified Eagle’s medium (DMEM, 25mM glucose) supplemented with 10% fetal bovine serum, 2 mM L-glutamine, 1mM Na+ pyruvate, 100 units/mL penicillin, 100 mg/mL s…
152	For fluorescence polarization assay, we used the 20-uL protocol described previously [PMID: 34309372]. Briefly, purified zDHHC20 (64 nM in 5 uL) in reaction buffer (50 mM HEPES, 150 mM NaCl, 1 mM EDTA, 2 mM TCEP, 2 mM DDM, pH 7.0) or reaction buffer with protein storage buffer was added to a 384-well optical bottom plate (ThermoFisher). 5 uL of the small molecule stock in reaction buffer were add…
153	Reconstitution of Recombinant UCP2 into Liposomes and Transport Measurements. Reconstitution and transport assay were performed as described by Vozza et al. 2014 [1]. Briefly, UCP2 inclusion bodies were solubilized in 1.6% N-laurylsarcosine (w/v) and then diluted 5.6-fold with a buffer containing 3% Triton X-114, 1 mM EDTA, and 10 mM Pipes·NaOH (pH 7), and a small residue was removed by centrifug…
154	The himan mTOR was purified form HEK293T cells via transfection, and loaded onto the BLI Super-Streptavidin biosensors till saturation, followed by exposing the sensors to indicated concentrations of compounds. The values are BLI binding response in pm. DMSO was used in the baseline solution at the same concentrations as in the association and dissociation solution and served as a negative contro…
155	Growth medium was aspirated when RD cells were grown to over 90% confluency in 96-well plates for 18-24 hrs, and cells were washed with 200 uL of PBS buffer supplemented with magnesium and calcium. Cells were infected with EV-D68 viruses (MOI=0.01) in DMEM with 2% FBS and 30 mM MgCl2, and incubated in a 33 °C incubator (5% CO2) for 1-2 h. Testing compounds diluted in DMEM with 2% FBS and 30 mM Mg…
156	Using biochemical and cellular assays, we investigated how compounds reduce MYD88 L265P polyubiquitination. First, we treated L265P and non-L265P cells with compounds and evaluated protein expression using Western blotting analyses. Compounds that reduced MYD88 L265P polyubiquitination in L265P cells but had no effects on non-L265P MYD88 were further tested in an MYD88-null HEK293T cell line. We …
157	To assess the chemo sensitivity of tumor cells to compounds, cell viability was measured by CellTiter-Glo® 2.0 Cell Viability Assay (Promega; WI, USA). Cell suspension was cultured in 96-well solid white flat bottom microplates at seeding density of 3×103 cells/well and incubated overnight. Compounds were tested at concentrations ranging from 5 uM to 100 uM. Microplates wells containing tumor cel…
158	Compound stock solutions: Initial hits from Atomnet virtual screen targeting FusA1 and LdtMt2 compounds (96 each) were provided at 10mM in 100% DMSO. Analogs derived from select primary screen (PS) hits (~94 each) were received as powder and resuspended at 20mM in 100% DMSO. Bacterial strains and culture conditions: A Mycobacterium tuberculosis CDC1551 derived strain containing the auto-luminesce…
159	Compound stock solutions: Initial hits from Atomnet virtual screen targeting FusA1 and LdtMt2 compounds (96 each) were provided at 10mM in 100% DMSO. Analogs derived from select primary screen (PS) hits (~94 each) were received as powder and resuspended at 20mM in 100% DMSO. Bacterial strains and culture conditions: A Mycobacterium tuberculosis CDC1551 derived strain containing the auto-luminesce…
160	PDHK1 Assay Compounds were tested at Reaction Biology using the HotSpot assay [REF 1]. PDHK1 protein purchased from SignalChem and Maltose binding protein was used as substrate. The Reaction Buffer was composed of 20 mM Hepes (pH 7.5), 10 mM MgCl2, 1 mM EGTA, 0.01% Brij35, 0.03 mg/mL BSA, 0.1 mM Na3VO4, 2 mM DTT and 1% DMSO. Inhibitors were dissolved in 100% DMSO and added to the enzyme mixture b…
161	Antiviral assay: Vero E6 cells were seeded at 40,000 per well in a 96-well plates (Corning ref #3904) in 1X phenol red-free DMEM (Corning ref #17-205CV) with 10% FBS and incubated at 37°C, 5% CO2. 24 hours later, medium was removed and replaced by 50ul of a compound (diluted to 100uM in 1X phenol red-free DMEM with 2% FBS) and 50ul of a recombinant nano luciferase SARS-CoV-2 virus stock (MOI of 0…
162	Our assay measures the binding of GFP-conjugated Spike RBD to exogenously expressed ACE2 in 293T cells using flow cytometry. We incubated all drugs at 20 uM final concentration with cells for 15 min. Then, we added GFP-Spike for another 15 min, wash the cells and measure GFP in flow cytometer. As controls, we confirmed that cells without ACE2 expression do not bind to GFP-Spike and increased conc…
163	Purified Plpro in 10 mM HEPES 7.5 200 mM NaCl 5mM BME at 7.25 ug/mL was added to a black bottom 96 well plate before being mixed with 1 uL of 1 mM working stock made from 100% DMSO and 10 mM provided compounds. Protein was allowed to incubate with compound for 20 mM at rt before the addition of 250 uM Z-LRGG-AMC peptide in DMSO. After 20 seconds of mixing, flourescence was measured on a Molecular…
164	The Inhibitory activity of the compounds was assayed using the profoldin SARS-CoV-2 RNA polymerase assay kit-100 (Catalog No.S2RPA100K). - Prepare 10x Solution of NTP 10x solution of NTP was prepared by 5x dilution of the stock solution of 50x NTP - Prepare 1x die Solution 1x die solution was prepared by a 10x dilution of the stock solution - Prepare the Premix solution (for 10 samples) 307ul of …
165	Identification of inhibitors of Salmonella enterica ZnuA, the periplasmic component of the high affinity zinc transporter ZnuABC. The ZnuABC transporter plays a critical role in determining Salmonella enterica ability to infect its host, as it ensures the ability to overcome innate immunity responses aimed at making zinc unavailable to infecting microorganisms (1). The ability of compounds identi…
166	Pyrene polymerization assay Pyrene Actin (1 mg, Hypermol, Germany) was diluted with 1 mL of ultrapure water to a final concentration of 1 mg/ml (24 uM). F-Actin Buffer (Hypermol Germany) was diluted with 0.5 mL of ultrapure water. The final compositions were as follows: (1) Baseline group contained 30 uL H2O, 5 uL F-actin Buffer and 5 uL DMSO; (2) Positive control group contained 20 uL H2O, 5 uL …
167	Human breast adenocarcinoma MCF-7 (ERα-positive) cell line was grown in Dulbecco’s modified Eagle’s medium-F12 plus glutamax containing 5% FBS and 1 mg/mL penicillin-streptomycin (Thermofisher). According to our previous protocols, both cell lines were incubated in 5% CO2 at 37 °C. Media were refreshed every 2–3 days. Cells were sub-cultured when reached >70% confluence. Cell growth assay on MCF-…
168	The materials and methods described here are based upon previous kinetic studies of NQO1. Redox dye DCPIP (2,6-Dichlorophenolindophenol) was used to study the activity of NQO1 in the presence or absence of dicumarol or 36 individual compounds predicted to inhibit NQO1. NQO1 catalyses the reduction of DCPIP, which is blue when oxidised and colourless when reduced. The decrease in absorbance (600 n…
169	Cultures of T. cruzi epimastigotes, Tulahuen 2 strain or Y strain, were grown at 28 °C in an axenic milieu (brain-heart infusion 33 g/L, tryptose 3 g/L, hemin 0.02 g/L, D-(+)-glucose 0.3 g/L, streptomycin 0.2 g/L, penicillin 200000 U/L, supplemented with 10 % fetal bovine serum). All the cultures, as well as all the tests, are carried out under aerobic conditions. Parasites in the exponential gro…
170	Isolated B-cells from untreated Chronic Lymphocytic Leukemia patients were seeded at 2e6 per ml in a 96-well plate (RPMI media with 10% FBS, glutamine (2mM final) and penicillin-streptomycin(1x final; 10ml/L)). DMSO (triplicate) was used as vehicle control whereas positive controls (triplicate) were FK866 (NAMPT inhibitor (10nM final)), and IACS-010759 (OXPHOS complex I inhibitor (50nM final)). A…
171	Activity of legumain was measured with the fluorogenic substrate, Cbz-Ala-Ala-Asn-AMC (Anaspec, Fremont, CA) . Assay buffer consists of 20mM citric acid, 60mM disodium hydrogen orthophosphate, 1mM EDTA, 0.1% CHAPS, 4mM DTT, pH 5.8. Concentrations of substrates during the measurement were 10uM. Each enzyme was incubated with inhibitor concentration at 10 uM in the presence of the substrates. The i…
172	In Vitro Pharmacology Intracellular Calcium (Cai2+) Release Assay in h5-HT2R-CHO Cells The assays were conducted with Chinese hamster ovary (CHO) cells stably transfected with the human unedited h5-HT2CR-CHO cells or h5-HT2AR-CHO cells. The cellular growth environment was as follows: 37°C, 5% CO2, and 85% relative humidity. The h5-HT2CR-CHO cells and h5-HT2AR-CHO cells were cultured in GlutaMax-M…
173	Differential scanning fluorimetry (DSF) is used to measure the ability of a compound to bind to, and stabilize, the unfolding of a target protein. We utilize DSF assays to validate binding of small molecules to c-Src kinase. Full-length Src with and without compound are mixed with a 1mM stock of ANS (in DMSO). A total assay volume of 5 uL is plated in quadruplicate into a 384 well plate to yield …
174	Parasite strains and anti-amastigote assay Leishmania (Viannia) braziliensis (strain MHOM/BR/1994/H3227), Leishmania (Leishmania) infantum (strain MHOM/MA/1967/ITMAP-263 - LinLUC), and L. (L.) amazonensis (strain IFLA/BR/1967/PH8) were maintained in minimum essential culture medium (α-MEM) supplemented with 10 % (v/v) heat inactivated FBS (Cultilab, Campinas, SP, Brazil), 100 mg/mL kanamycin, 50 …
175	MATERIAL AND METHODS Acute lymphoblastic leukemia (ALL) cell lines (13 T-cell ALL) were seeded at 0.02x106/mL in 384 well plates (#3570, Corning Life Sciences Plastic, Bedford MA, USA). Compounds were added at the final concentration of 10 uM, and effects on cellular viability were assessed by quantifying the reduction on ATP content using a commercial CellTiter-Glo ATP assay (#G7573, Promega Cor…
176	Recombinant DegP (50ng) in Tris buffer (pH8.0) was activated by treating with 2ug of beta-caseine. Each inhibitor stock solution (10 uM) was added and incubated at room temperature for 6h, and the reaction was quenched by adding 5x sample buffer. Degraded proteins were resolved by SDS-PAGE and stained with coomassie. The stained band intensities were quantified by using Image J software. Activity…
177	In this project the compound drugs generated by Atomwise were used in order to disrupt the interaction between the miRNA let-7 and the oncoproteins LIN28a and LIN28b. Two assay systems were set up to assess the effect in cells and biochemically. First a Luciferase Screen was performed at various concentrations of the drugs using HeLa cell lines overexpressing the LIN28 proteins. On Day 1 the cell…
178	Compounds provided in DMSO as 10 mM stock solutions were screened for activity at the GluN3A NMDA receptor subunit using two-electrode voltage-clamp recordings of responses from recombinant GluN1/3A receptors expressed in Xenopus laevis oocytes. DNA constructs encoding GluN1 (Genbank accession number U11418), which included F484A and T518L mutations in the GluN1 agonist binding site (GluN1FA+TL) …
179	The activity of the Serine/threonine-protein kinase PAK6 was detected using the PAK6 Kinase Enzyme System (Promega) in combination with the ADP-Glo Kinase Assay (Promega) for bioluminescent detection of kinase activity. Assays were performed in a 384-well format with white medium-binding solid-bottom plates (Greiner Bio-One). First, 1 ul diluted test compounds added in quadruplicate alongside app…
180	Neisseria gonorrhoeae strain P9-17 was grown for ∼16 h on supplemented GC-agar plates incubated at 37 °C in an atmosphere containing 5% (v/v) CO2. The minimum inhibitory concentrations (MIC) and minimum bactericidal concentrations (MBC) at 50% and 100% were determined using microbroth dilution assays as described previously (1,2). References: (1) Bactericidal Effect of 5-Mercapto-2-nitrobenzoic A…
181	Neisseria gonorrhoeae strain P9-17 was grown for ∼16 h on supplemented GC-agar plates incubated at 37 °C in an atmosphere containing 5% (v/v) CO2. The minimum inhibitory concentrations (MIC) and minimum bactericidal concentrations (MBC) at 50% and 100% were determined using microbroth dilution assays as described previously (1,2). References: (1) Bactericidal Effect of 5-Mercapto-2-nitrobenzoic A…
182	NFAT/FOXP3 interaction measured by with AlphaScreen FOXP3/NFAT1 interaction was analyzed by AlphaScreen technology (PerkinElmer, Benelux). Recombinant NFAT was expressed with a Histine tag and captured by Nickel chelate donor beads (Perkin Elmer Cat. AL108), recombinant FOXP3 was expressed with a N terminal Avi-tag (Cepter Biopartners, LLC, Nutley, NJ) and captured by streptavidin AlphaLisa Acept…
183	The SPR binding studies were performed using a Reichert SR7500DC surface plasmon resonance spectrometer (Reichert Technologies, Depew, NY, USA), and medium density carboxymethyl dextran hydrogel CMD500M sensor chips (XanTec Bioanalytics, Düsseldorf, Germany). Milli-Q water was used as the running buffer for immobilization. Truncated M. tuberculosis DXPS (∆MtDXPS, 66.61 kDa) and native MtDXPS (67.…
184	A colony of E. coli BW25113 ΔacrB harboring pET24acrBHis was grown overnight in 5 ml LB medium supplemented with 50 ug ml-1 kanamycin at 37°C with 180 rpm. Cultures were diluted to OD600 of 0.02 and 75 ul cultures were inoculated into 75 ul LB in supplemented with 50 ug ml-1 kanamycin, fusidic acid (final concentration = 256 ug ml-1) or oxacillin (final concentration = 16 ug ml-1) or linezolid (f…
185	A colony of E. coli BW25113 ΔacrB harboring pET24acrBHis was grown overnight in 5 ml LB medium supplemented with 50 ug ml-1 kanamycin at 37°C with 180 rpm. Cultures were diluted to OD600 of 0.02 and 75 ul cultures were inoculated into 75 ul LB in supplemented with 50 ug ml-1 kanamycin, fusidic acid (final concentration = 256 ug ml-1) or oxacillin (final concentration = 16 ug ml-1) or linezolid (f…
186	Expression and purification of proteins. GST-tagged RBPJ and Flag-tagged Notch intracellular domain (NICD)-EGFP fusion proteins were expressed in SF9 cells using baculovirus overexpression system, and purified via affinity column chromatography. Flag-tagged NICD-EGFP fusion protein was eluted in 0.8 mg/ml Flag peptide, 300 mM NaCl, 20 mM HEPES (pH7.9), 10% glycerol, 0.2 mM EDTA. GST-RBPJ was furt…
187	We first diluted the lyophilized compounds in an appropriate diluent and stored in -800C degree freezer until use. Then, we determined the optimal compound concentration that is non-toxic to the lung airway epithelial cells in vitro. We have seeded cells on a 96-well plate, incubated at 370C for overnight. The next day, the near confluent cells were incubated with a two-fold dilution series of ea…
188	Two plates of compounds were supplied as 10 mM stock solutions in DMSO. They were screened for inhibition of EtCDPK at final concentrations of 2 and 10 uM. Enzyme activity was measured using KinaseGlo, a nonradioactive substrate that measures changes in initial ATP concentration. Reaction volumes of 25 uL contained 4.65 nM EtCDPK, 300 uM CaCl2, 20 uM Biosyntide 2, and 20 uM ATP. The assay buffer …
189	We developed an indirect assay for RAB11 function that uses a secretory form of GFP (Kampf et al.). Secretion of GFP into the cell culture medium is stimulated by an appropriate signal peptide. The amount of GFP that reaches the medium reflects the extent of exocytosis which directly depends on activity of RAB11. The activity of RAB11 is stimulated by transfection of RAB11-GEF SH3BP5-GFP in a HEK…
190	The relative binding affinity of potential inhibitors was measured using DSF; this is done by obtaining thermal melt curves of the protein in the presence of a ligand, as this should stabilize the protein and give higher melting temps. The experiments were conducted on a MIC qPCR using Sypro Orange as the fluorescent dye (it binds to the protein as it unfolds and exposes its hydrophobic core). Th…
191	Purified MetX in 10 mM HEPES 7.5 200 mM NaCl 5mM BME at 0.6 uM was added to a clear bottom 96 well plate before being mixed with 1 uL of 100x DNTB, 100 uM L-homoserine and 100 uM of compound or an equivalent volume of DMSO for controls. Protein was allowed to incubate with compound for 30 minutes at rt before the addition of 100 uM Acetyl-CoA in to start the reaction. After 20 seconds of mixing, …
192	Screening of compounds using the RELAXATION OF SUPERCOILED PLASMID DNA ASSAY. Each reaction contained: one unit of purified leishmania DNA topoisomerase enzyme (LTopIB), 10 uM of each compound, 0.5 ug of supercoiled pSK DNA, 10 mM Tris-HCl buffer pH 7.5, 5 mM MgCl2, 0.1 mM EDTA, 15 ug/mL bovine serum albumin, 150 mM KCl. Reaction mixtures were incubated 1 min at 37 ºC and stopped by the addition …
193	The impact of candidate compounds on the proliferation of pancreatic cancer cells was evaluated with the cell viability assay (Cell Counting Kit-8, Dojindo Molecular Technologies Inc.). Cells seeded in 96-well microplates at a density of 10,000 cells/mL were treated with candidated compounds at different concentrations: 1, 10, and 100 uM for 48 hours. After the treatment, 10 ul of CCK-8 reagent w…
194	I prepared the assay with 12 ul of mHv1cc protein and 0.6 ul of the compound. I subsequently left it to incubate for 2 hour. For the measurement I employed the Tycho NT.6 wich follows the unfolding process by recording sample fluorescence at 330 nm and 350 nm during thermal unfolding, with a constant heating rate of 30 °C / min applied to the sample, heating from 35 °C to 95 °C. We run our contro…
195	Bacterial growth inhibition assay for antimicrobial screen The candidate compounds were prepared in DMSO at a concentration of 2 mg/mL and dispensed, 2 uL each, into the pre-defined wells of 96-well plates, that were then stored at - 20 °C until use. One the day of experiment, the compound samples in the wells were diluted with 98 uL of the cation-adjusted Mueller-Hinton medium (CAMH), followed b…
196	Preparation of kinesin Eg5 Recombinant Eg5 was prepared as previously described (Ishikawa et al., 2014). Briefly, cDNA of mouse Eg5 motor domain (WT, residues 1-367) was amplified by polymerase chain reaction and ligated into the pET21a vector. The Eg5 WT expression plasmids were adopted to transform Escherichia coli BL21 (DE3). The Eg5 WT was then purified with a Co-nitrilotriacetic acid column …
197	Binding of the virtual screen hits for ATP-pocket of JAK3 pseudokinase domain was assessed using fluorescence polarization assay. Assay parameters were as reported earlier (Raivola et al., Front Oncol. 2018;8:1–14.). Virtual screen hits initially were tested at 10 and 50 uM concentrations and preliminary binders were further verified as 2-fold dilutions in concentration range of 0.78-100 uM in tr…
198	Preliminary inhibitory activities of the compounds were tested at a fixed concentration of 50 uM in a buffer containing 20 mM Tris HCl pH 8.0, 1 mM β-mercaptoethanol, 150 mM KCl, 5% DMSO, 500 uM NAD+, 20 mM acetaldehyde and pure recombinant ALDH1A1, ALDH1A2 and ALDH1A3 isozymes at a final concentration of 2.6 uM in 100 ul reaction volume. IC50 and/or Ki values of the hit compounds were investigat…
199	Compounds were tested for their capacity to inhibit cell proliferation. They were tested in T98G and LN229 human glioblastoma cell lines. A first screening was performed using 5 different concentrations for each compound in 1/10 dilutions: 10uM, 1uM, 0.1uM, 0.01uM and 0.001uM. Cells were plated in 96-well plates (2000cells/well) on day 0. On day 1, cells were treated with compounds and left to pr…
200	We used Nuclear Magnetic Resonance chemical shift perturbation assay to detect binding: 15N-labelled SPOP was expressed and purified according to published procedures (Ostertag et al. 2019). Compounds stocks were prepared as 50mM DMSO-d6 solutions. NMR samples were prepared in PBS buffer with SPOP at 150 uM and compound in DMSO-d6 at 150 uM (1:1 molar ratio) supplemented with 10% D2O for internal…
201	The interactions have been followed using Thermal Shifts Assays (TSA) using a real-time PCR instrument, in a 96 well high-throughput assay, spanning three concentrations in triplicate (400, 200, and 50 uM). The experiments were performed in 20 mM Tris pH 7.5, 100 mM NaCl, 2 mM TCEP, 4% DMSO, and 5X SYPRO Orange dye (Thermo Fisher Scientific). The proteins were stable in these experimental conditi…
202	Thermal denaturation assay: The purified protein sample is heated from 25°C to 95°C in a 3min ramp and Tryptophan fluorescence ratio 350nm/330nm is monitored. A typical run results in a sigmoidal curve where the inflection point (Ti) is the melting temperature of the protein. Molecules able to specifically bind the target protein will stabilise it, de facto shifting the apparent Ti towards higher…
203	CovR~P levels are indirectly read by reporter-gene assay in which a CovR~P regulated promoter (prtS) fused to luxAB (luminescence genes) is provided on a plasmid. Wild type emm3-type GAS was grown in THY +/- 10uM compounds to mid-exponential phase, and luminescence (RU, given in log10 values) was measured in 96 well plates on a Biotek plate reader and normalized to OD600. Measurements were done i…
204	AlphaScreen essay for RNF167-UBE2N interaction inhibitor – Plasmid DNA coding for HA-RNF167-6xHis, 6xHis-UBE2N and GST-UBE2N proteins were described previously [1]. Assays were performed at room temperature in white ½ Area OptiPlate-96 (cat# 6002290, Perkin Elmer, Woodbridge, ON, Canada). The AlphaScreen assay used AlphaScreen Omnibeads (cat# 6760626, Perkin Elmer) as a positive signal control an…
205	The inhibitory activity of the tested compounds on the purified C. stagnale dehydrogenase domain was measured using 1 uM protein in a final volume of 130 uL of 50 mM Hepes pH 7.5 (and 300 uM FAD in the case of the wild-type protein) in a Cary 100 UV–visible spectrophotometer (Varian) equipped with a thermo-stated cell holder (T = 25 °C). Reaction rates were determined by following NADPH oxidation…
206	Activity of the compounds were tested by an inhibition assay performed on an Octet RED96 (Sartorius) similarly to our previous published binding assay (Oecal et al. 2016). Shortly, foldon-stabilised collagen model peptides, where biotinylated and immobilised on streptavidin coated biosensors. Heat shock protein 47 (at 1.25uM final) was incubated with the compounds (at 50 and 200uM), buffer or 1.2…
207	The Enzchek assay kit (Fisher Scientific, catalog # E22013) is a fluorescence-based assay that can detect lytic transglycosylase activity using fluorescently labeled Micrococcus lysodeikticus peptidoglycan (PG) substrate. The assay buffer used consisted of 100mM Sodium phosphate pH 7.0 100mM NaCl in 96-well Greiner plate. Experimental wells contained initial mix of 50 uL consisting of 12.5 uM Slt…
208	Compounds identified in the virtual screen were sourced from vendors and were tested for their inhibitory function on PCK2 using a commercial PCK1 assay kit (Biovision K359) that we standardized for measuring PCK2 activity. The assay was performed in 384 well plates. followed Biovision Kit K359 protocol with modifications described below. Step1: Add 25 uL of 20 ug/mL PCK2: Pos Control = buffer on…
209	Compounds were tested for their ability to compete for the binding of a purine-rich single-stranded DNA sequence from the Acta2 gene (PE32-bF, 5’-GGGAGCAGAACAGAGGAATGCAGTGGAAGAGA-3’-biotin) to purified recombinant PURB immobilized on microplate wells (1). Full-length mouse PURB or the isolated repeat III dimerization domain of PURB were expressed in E. coli as His-tagged fusion proteins and purif…
210	For the initial screen of the AIMS compound library, NS3Hel (Helicase domain of NS3) with a C-Terminus hexa-His Tag was used with a fixed concentration of 50 nM while the compounds concentration was fixed at 100 uM. To identify compounds from the library able to disrupt the interaction between ZIKV NS3Hel and NS5 RdRp (RdRp domain of NS5), we used 384-well black Maxisorp plates (ThermoScientific)…
211	Biofilm formation of Acinetobacter baumannii in the presence of the Atomwise compounds was measured using a crystal violet assay. This was done to determine if the compounds impacted the bacteria’s ability to form biofilm. This allowed for the identification of novel antibiofilm compounds. Overnight cultures were made using 5ml of Luria-Bertani (LB) inoculated with a single colony of AB5075 and i…
212	Jurkat cells (human T cell line that endogenously express CXCR4 ) were pre-incubated for 45 min with the different concentrations of the selected compounds (150,000 cells in 100 ml medium). Cells were allowed to migrate for 2h at 37ºC in 96 well transmigration transwells using 5 um pore size in response to 12.5 nM CXCL12. Cells migrated to the lower chamber of the transwell were counted in a Cyto…
213	Compounds were screened in a reporter gene cell based luciferase assay previously developed by the project leader which is described in detail in (Sidorova et al., 2010) in order to identify GDNF receptors' agonists, inhibitors and positive allosteric modulators of GDNF signalling. Reporter cell line used in the screen was MG87 murine fibroblast stably transfected with Pathdetect Elk-1 system (sy…
214	Pro domain of Rpn-13 was purified from E. coli lysate before the assay was begun. Sixteen microliters of the protein solution at 20 uM was transferred into the wells of a 96-well PCR plate and kept on ice. The stock compounds from Atomwise were prepared at concentrations of 25, 50 and 100 uM and 2 uL of the stock solution was added to each well containing protein. Sypro Orange was diluted in buff…
215	Compounds were assessed for their ability to modulate Staphylococcus aureus pyruvate carboxylase (SaPC) activity by using the diazonium salt Fast Violet B (FVB) as previously described (1). FVB forms a colored adduct with oxaloacetate, the product of the reaction catalyzed by SaPC. Compounds were initially received at a stock concentration of 10 mM in 100% DMSO. All substrates, enzyme, and compou…
216	The effect of each compound on IdeR activity was evaluated in Mycobacterium smegmatis transformed with a plasmid carrying the fluorescent reporter MCherry fused to a promoter controlled by IdeR. Bacterial cells were grown under iron defined conditions. At increasing time intervals fluorescence emission and optical density was measured. Compounds that alter fluorescence emission relative to bacter…
217	The cell line selected for the screening was RT-112 cells, a human bladder cancer cell line. When the culture reached 60-70% confluence, the cells were thoroughly re-suspended and split into 96-well plates, 90 microliters containing 2500 cells per well. After one overnight culturing, 10 microliters of compound solutions (or medium for control) were added into wells, each concentration with 3 repl…
218	Cell lines and treatments The human ovarian cancer cell line SKOV3 was purchased from ATCC® (Manassas, VA, USA). For basal condition cells were grown in High Glucose Dulbecco's Modified Eagle's Medium (DMEM) supplemented with 1 mM sodium pyruvate, 4 mM L-Glutamine, 10% FBS, 1% Penicillin/Streptomycin and 50 ug/mL uridine and maintained at 37°C in a humidified atmosphere with 5% CO2. For high- or …
219	Small molecule compounds (n = 96) were virtually screened by Atomwise Inc., in collaboration with The University of Texas Medical Branch at Galveston (AIMS: Project ID #A19-433). This project was to identify molecules, which can target an entry process of Rift Valley fever virus (RVFV). To screen their antiviral potency, Vero cells (ATCC CCL-81) in 96-well plate (triplicates) were pre-treated wit…
220	Compounds effect on CI dependent mitochondrial respiration was evaluated using the Seahorse XFe analyzer, as previously detailed [D’Angelo et al., 2021 Cell Rep https://doi.org/10.1016/j.celrep.2021.109002]. The initial screening of 87 compounds (10 uM) was performed on human colon cancer HCT116 cells (ATCC CCL-247). Briefly, cells were seeded (10 × 103 cells/well) in 80 uL of DMEM High Glucose m…
221	To complete our project we utilized the Promega NanoBRET assay. We generated 4 vectors for each of RhoC and ROCK1, with N- or C-terminal attached donor or receptor. All 8 possible combinations were evaluated to identify the pair with the best signal:noise ratio. After optimization, we performed the assay as described below: Transfection Conditions 1. Culture CV-1 cells appropriately prior to assa…
222	Kinetic assays to assess inhibition of OGT activity by purchased compounds were performed as previously described with minor modifications [Alteen et al, ACIEE 2020]. All assays were carried out in black 384-well microplates (Nunc 262260, Thermo Fisher Scientific, Mississauga, ON) at a 25 uL well volume using PBS pH 7.4 supplemented with 12.5 mM MgCl2 and 1 mM DTT as the reaction buffer. Compound…
223	HEK293 cells stably expressing hKCa3.1 were obtained from Khaled Houamed (University of Chicago, IL) in 2002 and have been maintained in the Wulff laboratory at the University of California since then. The cells were cultured in Dulbecco’s modified Eagle’s medium (DMEM, 25mM glucose) supplemented with 10% fetal bovine serum, 2 mM L-glutamine, 1mM Na+ pyruvate, 100 units/mL penicillin, 100 mg/mL s…
224	The inhibitory activity of compounds was determined by the standard colourimetric continuous assay that monitors 2,6-dichloroindophenol (DCIP) reduction related to the oxidation of DHO, using the Uv-visible spectroscopy method to detect the DHODH activity. This high-throughput screening assay has been performed in 96-well plates. The chosen compounds, previously dissolved in DMSO, were incubated …
225	BRET assay BRET experiments were performed as described previously [Espinoza et al., 2013]. All the compounds were tested at the initial concentration of 10 uM. For the evaluation of the agonistic activity, the plate was read immediately after the addition of the compounds for approximately 20 minutes. For the evaluation of the antagonistic activity, the compounds were added 5 minutes before the …
226	Performed Dose Response Validation Study (measurements) of the hits. Evaluation of compounds provided by Atomwise in the infectious HBV cell culture system. Perform DRC confirmation of Atomwise compounds starting at 50 uM in 3-fold serial dilution, 10-points in duplicate. This procedure describes the HBV infection assay to identify inhibitors working in the HBV life cycle using HepG2-hNTCP cell l…
227	Experimental Procedures Fungal strains and growth conditions Candida albicans and Saccharomyces cerevisiae strains were freshly streaked on YPD solid medium (2% peptone, 2% glucose, 1% yeast extract and 2% agar) from glycerol stocks for each experiment. The S. cerevisiae mutant with deletions in all sixteen ATP-binding cassette (ABC) transporter genes was constructed by a previous study (Suzuki e…
228	PDI can reduce insulin interchain disulfide bonds, creating free A and B chains that precipitate. For the primary screen, human PDI reuductase activity was measured in a microplate PDI inhibitor screening assay kit from Abcam (ab139480). the PDI catalyzed reduction of insulin in the presence of Dithiothreitol resulting in the formation of insulin aggregates which bind to the red-emitting fluoroge…
229	As previously published (Awasthi et al., Oncotarget, 2018; 9: 36202-36219.)
230	Commercially available HEK-Blue IL-23 cells were used in this assay. These cells stably express IL-23 receptor and SEAP gene, which is transcribed only upon STAT3 activation triggered by IL23 stimulation. Recombinant IL-23 (1 ng/ml) were used to stimulate cells and upon activation overnight, SEAP levels were measured in an enzymatic assay. All drugs were used at 100 uM concentration to identify p…
231	To test the inhibition of APOBEC3B activity by the small molecules we have used a fluorescent deamination assay based on FRET modified from a previously described method (Wang et al. 2021). The assay uses a 6nt ssDNA probe with a 5’ 6-FAM and a 3’ Dabcyl (GTTCAA) whose cytosine can be deaminated by APOBEC3B into uracil. Subsequent treatment with Uracil DNA glycosylase removes the uracil and leave…
232	We used an in vitro reaction with the CHIKV nsP2 protease (PR) prepared by Shenandoah Bio. nsP2 is required for virus proteolytic processing of a viral precursor protein into functional peptides and essential for virus replication. The principle of the reaction is that the PR is incubated with a fluorescently tagged/quenched oligopeptide substrate (DABCYL-Arg-Ala-Gly-Gly-Tyr-Ile-Phe-Ser-(Glu-EDAN…
233	Cell toxicity and antiviral assays: Vero cells seeded in 96-well microplates (4.0 x 104 cells per well) and incubated at 37 ºC and 5% CO2 for 24 h were added of 200 ul of MEM with 1% FBS containing a serial dilution of the compounds (100 to 1.56 uM). As vehicle control, a serial dilution of DMSO was used. After 72 h of incubation under the same conditions, 100 ul of 3-(4,5-dimethylthiazol-2-yl)-2…
234	WT Cryptosporidium parvum methionyl tRNA synthetase (CpMetRS) was made as previously described (PMID:33753338). Inhibition of test inhibitors against CpMetRS was measured as previously described (PMID: 25163684). In brief, test compounds were added at 10 or 30 uM to a reaction mixture containing 0.2mM spermine, 0.1 mg/ml BSA, 2.5mM dithiothrietol (DTT), 32 uM L-Methionine, 400 ug/ml E.coli tRNA (…
235	Halide-sensitive yellow fluorescent protein (YFP) quenching assay: The halide-sensitive YFP quenching assay was used to determine the PM function of G551D-CFTR in CFBE41o- cells seeded onto 96-well microtiter plates. The cells were incubated with the test compounds (50 uM in 50 ul PBS-chloride) + 3 uM VX-770, followed by well-wise injection of 50 ul/well activator solution (20 uM forskolin, 0.5 m…
236	Monolith NT115.pico MST was used to measure binding of PCSK9 ligands. PCSK9 was purchased from Sino Biological Inc. (Cat. No. 29698-H08H). Blue-NHS Labeling Kit (Cat. No. MO-L003 from Nanotemper) was used to label PCSK9. After earlier rounds of larger-scale screening of 96 compounds, they were narrowed down to 5 most potent ones, and 5 more inactive but structurally similiar ones, and a known pos…
237	Method details: 150 uL reactions contained 34 ug/ml LTA4H, each compound solution and 1xPBS pH 7.2 buffer. The concentration of compounds was varied from 0 to 1000 uM. After a 10-minute incubation period at room temperature, 50 uL of 2.0 mM L-alanine-p-nitroanilide (Ala-pNA) was added to the reaction for each experiment. The LTA4H AP enzyme reaction was continuously monitored at A405 for 20 minut…
238	SPR experiments were carried out using a SensiQ Pioneer system (SensiQ, Oklahoma City, OK, USA), essentially as described in [Battista et al., Int. J. Mol. Sci. 2021, 22(3), 1293; https://doi.org/10.3390/ijms22031293], with some modifications, as follows. The sensor chip (COOH5) was chemically activated by a 35 uL injection of a 1:1 mixture of N-ethyl-N′-(3-(diethylaminopropyl) carbodiimide (200 …
239	UCP1 Gene expression RNA was extracted from cells cultured in vitro or from adipose tissue taken in vivo, using either a trizol (Life)/chloroform (Sigma)-based method or with a New England Biolabs Monarch RNA extraction kit for higher RNA purity. For trizol-based extraction, samples were incubated with up to 1mL for five minutes at room temperature on a rotator. If the sample were tissue, they we…
240	20 uL of enzyme mix in buffer A (composition in mmol/L: 10 MOPS, 0.1 EGTA, 1 DTT, pH 7) containing 500 nmol/L bovine cardiac myosin S1, 40 U/mL lactate dehydrogenase (Sigma) and 400 U/mL pyruvate kinase (Sigma) were dispensed into black 96-well half area plates (Greiner). 40 nL drug stock (10 mmol/L in DMSO) were added to each well using a Mosquito liquid handler system. Each assay plate containe…
241	Notum activity was measured used a fluorescence-based biochemical assay as previously described (MedChemComm, 2019 10, 1361–1369.) This assay measures the fluorescence produced by the NOTUM catalysed hydrolysis of trisodium 8-octanoyloxypyrene-1,3,6-trisulfonate (OPTS). Briefly, 500 nL of compounds is dispensed into 384-well plates followed by 25 uL of 2 uM OPTS (Sigma #74875) solution in 50 mM T…
242	Fluorescence polarization assay of the CRY1-CLOCK interaction The CRY1 PHR (photolyase homology region) domain and the CLOCK PAS-B domain were purified, and CLOCK PAS-B was fluorescently labeled with Sortase A, as described before (Parico et al., 2020 PNAS). Fluorescence polarization (FP) displacement assays were performed to assess small molecule binding to the secondary pocket of CRY1. Briefly,…
243	Fluorescence Polarisation Assay of the KRIT1-HEG1 interaction: The development of the FP assay for assessing binding kinetics and HEG1-KRIT1 inhibition were done in the Gingras Lab. Thus, briefly, the KRIT1 FERM domain (residues 417-736) was recombinantly expressed in E. coli as previously described, while the Cy5-HEG1 7-mer peptide bearing the Cy5 dye as fluorescent probe was purchased. HEPES-bu…
244	In vitro adenylyl cyclase assays Adenylyl cyclase activity of human sAC protein (sACt) (Litvin et al., 2003) was assayed in two ways; (A) cAMP produced from substrate ATP was quantitated by ELISA, and (B) radiolabeled product was quantitated when [α-32P] ATP was used as substrate. (A) Human sACt protein was incubated in buffer containing 50mM Tris pH 7.5, 1mM ATP, 1mM dithiothreitol (DTT), salts …
245	SERCA ATPase enzyme activity was measured in muscle homogenates at 37 C using a spectrophotometric assay as previously described (Xu et al, 2021, J. Cachexia Sarcopenia Muscle). In brief, all muscle samples were homogenized following the ratio 1:10 with the SERCA homogenizing buffer, containing (in mM) 250 sucrose, 5 HEPES, 0.2 PMSF, 0.2% NaN3. Then the SERCA activating compounds were added into …
246	The compounds were screened by a fluorescence resonance energy transfer (FRET) assay. An RNA oligo was used as the substrate of purified recombinant PRRSV NSP11 protein. The reaction was performed with HKD buffer (containing 50 mM HEPES (pH 7.5), 50 mM KCl, 1 mM dithiothreitol in 0.1% DEPC-Treated water), 2 uM NSP11 proteins, 1 uM RNA oligo, and 5 uM (Columns C, D, E) or 15 uM (Columns F, G, H) c…
247	The purpose of this experiment was to evaluate the complex formation of CCL5 with CXCL4 (or vice versa) in the presence or absence of the compounds using Surface Plasmon Resonance (SPR). The screening was performed once using a BIACORE X100 (Cytiva) on a home-made neutravidin-coated C1 chip. Briefly, the chip was equilibrated in running buffer (HBS-EP+), activated with a 1:1 mixture of NHS (0.2 M…
248	2.5 uM of Drp1 was mixed with 1.25x Protein thermal shift TM dye (Applied biosystems) prepared in HEPES buffer pH 7.5, 150 mM KCL, 2 mM MgCl2 and approximately 50 uM of ligands. After mixing dye, ligand and protein the total of 20 uL mixture was incubated in Quant studio RT PCR machine for 30 min and temperature was changed from 25- 99 °C with ramping rate of 0.1 °C/s. Protein thermal shift softw…
249	DJ-1 glyoxalase activity was measured using a coupled assay of L-lactate oxidase and the Amplex Red Hydrogen Peroxide/Peroxidase Assay Kit (Invitrogen) similar to one previously described (Mazza et al., J. Neurochemistry, 2022; DOI: 10.1111/jnc.15656). Briefly, purified methylglyoxal at 1 mM concentration (a gift of Dr. John Termini, City of Hope, Duarte, CA) and 0.4 units of L-lactate oxidase (S…
250	ASCT2 was reconstituted into proteoliposomes to a ratio of 1:250 (wt/wt, ASCT2/lipids) and lipids contained Escherichia coli polar lipids (Avanti Polar Lipids) and egg phosphatidylcholine (Avanti Polar Lipids) in a ratio of 3:1 (wt/wt), and additionally 10% (wt/wt) cholesterol (Avanti Polar Lipids). Proteoliposomes were resuspended in buffer A (20 mM Tris, pH 7.0). The lumen of proteoliposomes wa…
251	The inhibition assay involves displacement of a fluoresceinated NOXA peptide from soluble Bcl2-A1. A successful inhibitor will displace NOXA from Bcl2-A1, resulting in a decrease in the fluorescence polarization signal due to faster tumbling of the unbound NOXA peptide. Final concentrations of Bcl2-A1 and NOXA were 3 uM and 0.375 uM, respectively; the assay buffer had 20 mM Tris 7.5, 500 mM NaCl,…
252	CREBBP-bromodomain binding assay We have used a Time-Resolved Förster Resonance Energy Transfer (TR-FRET) assay to measure the affinity of potential ligands of the bromodomain of the CREB binding protein (CREBBP). The TR-FRET assay is based on competition for the recognition of the natural ligand of bromodomains, histone peptides with one or more acetylated lysine side chains. The assay buffer co…
253	The initial round of screening was conducted using a trafficking defect correction assay by western blot. COS cells were infected with recombinant adenovirus encoding WT Kir6.2 and a mutant SUR1 F27S known to cause channel maturation and trafficking defect such that only immature lower SUR1 band is detected on western blot. We applied test compounds at 10uM (total final DMSO 0.1%) overnight and c…
254	A549 Dual cell line was seeded in 96 well plate 20000 cell/well in 200 uL media culuture (DMEM 10% FBS). RNA 3p10LA9 (Hui Yee et al, 2019, https://febs.onlinelibrary.wiley.com/doi/full/10.1002/1873-3468.13564) was added at final concentration 20 nM for 5-6 hours. Following treatment by compounds with series 2 folded dilution from 500 uM to 0.061 uM, and incubating for 18h. Luciferase assay was pe…
255	The HEK-293 cells bearing the CRE-Luciferase fusion were grown in 75 cm2 flasks and were seeded at a density of 4000 cells in a 384-well plate using multiflo instrument. The cells were allowed to grow overnight. After 12 hours the cells were treated with atomwise agonist using drug printer, D300e, with highest being 100 uM and lowest being 0.005 uM, in triplicates. After 1 hour forskolin (50 uM) …
256	FRET-based ADP-ribosylation binding assay A previously developed assay based on FRET technology was utilized to test hit compounds provided by virtual screening against MacroD2 (Sowa et al., 2021). For screening and IC50 measurements the compounds were dispensed by Echo acoustic liquid dispenser (Labcyte, Sunnyvate, CA) to a 384-well black polypropylene flat-bottom plate (Greiner, Bio-one). MARyl…
257	1 uM NΔ17PfArf1 GTPase (His-tagged P. falciparum Arf1 lacking the N-terminal 17 amino acid amphipathic alpha-helix) pre-loaded with GTP was incubated with 50 uM compound and 0.1 uM PfArfGAP1GAP (the GAP domain of P. falciparum ArfGAP1) in a total volume of 70 uL assay buffer (25 mM HEPES, 150 mM KCl, 1 mM MgCl2, 1 mM DTT, pH 7.4) for 30 minutes at 37oC with continuous agitation (compounds were ad…
258	An HTS-compatible RGS-box GTPase-accelerating protein (GAP) activity assay (ref. to Bosch et al. 2012), based on fluorescence anisotropy detection of guanosine diphosphate (GDP), was previously developed for real-time detection of the ultimate product of RGS proteins' enzymatic activity in accelerating the intrinsic GTPase activity of heterotrimeric G-alpha subunits. The double point-mutation to …
259	Mpy-ribosome in vitro binding assay for compounds screening For compounds screening, 5 mmoles compounds (or same amount DMSO) were incubated with 2.4 pmoles rMPY for 30 minutes at RT, then mixed with 2.4 pmoles crude ribosome (purified from Δmpy strain grew in zinc starved condition) in 50 uL HMA-10 buffer (20 mM HEPES-K pH 7.5, 30 mM NH4Cl, 10 mM MgCl2, 5 mM β-mercaptoethanol) and incubated at 3…
260	The COI1-JAZ co-receptor complex directly binds the natural ligand JA-Ile, a plant hormone. The binding of the ligand by the COI1-JAZ complex promotes the degradation of the JAZ proteins. We searched for compounds interfering with the binding of the co-receptor to the ligand. The 72 top-scoring compounds identified by the AtomNet virtual screen were tested for their ability to inhibit the hormone…
261	Heparanase analysis: A highly sensitive HTRF® (Homogeneous Time-Resolved Fluorescence) assay (Cisbio Heparanase Assay Toolbox, Perkin Elmer, Massachusetts, US) was used to quantitatively measure the inhibition of HPSE. Mammalian HPSE expressed in insect cells and affinity purified was provided by Professor Vito Ferro, University of Queensland, Australia (Wilson et al., 2014) , and the assay proce…
262	Compounds were screened using luciferase assay (Dual Glo Luc E 2980 Promega) as described previously (Zhang et al. 2017). Briefly, Hana3A cells (Saito et al. 2009) were plated on 96–well plates in MEM supplemented with 10% FCS. After 18-24 h incubation at 37 °C and 5% CO2, cells were transfected with Lipofectamine 2000 and plasmids coding for the OR51E2 (500 ng/plate), CREB-dependent luciferase (…
263	Determination of Rb1-binding compounds Compounds provided by Atomwise Inc. through AtomNet® computational design were screened by surface plasmon resonance (SPR) for binding to the Rb1 N-terminal and pocket domains. The purified protein was crosslinked to the surface of a CM5 chip, loaded into a Biacore T200 which was primed with drug binding buffer (2% DMSO in PBS-P+ (PBS with 0.05% P20 surfacta…
264	A luciferase reporter assay was employed in this screen. The day before transfection, the lung cancer Squamous Cell Carcinoma SK-MES-1 cells (ATCC, HTB-58™) were trypsinized, diluted in Dulbecco’s Modified Eagle’s medium (DMEM) media supplemented with 10% fetal bovine serum, 5mM Glutamine and penicillin-streptomycin (Fisher Scientific, UK), and seeded in white flat clear-bottomed 96-well culture …
265	Homogenous Time-Resolved Fluorescence (HTRF) assay procedures: The buffer used in the assay contains 20 mM Hepes, 100 mM NaCl, 0.02% BSA and 0.02% Tween20. To determine the optimal assay condition, 5 uL of human IgG1 Fc-tagged IL1R1 (LSBio #G3885) and 5 uL of biotinylated recombinant human IL1β (sequence: 117-269 expressed in house) at varying concentrations were added into each well first. After…
266	The methods used have been previously published in Bakowski M.A. et al. "Drug repurposing screens identify chemical entities for the development of COVID-19 interventions" Nature Communications (2021). 12: 3309. https://pubmed.ncbi.nlm.nih.gov/34083527/
267	Compounds were tested for inhibition of the Spike glycoprotein - ACE2 binding interaction using a competition assay with an Octet K2 (Sartorius) biolayer interferometry instrument. The full ectodomain of trimeric His-tagged Spike glycoprotein and the ectodomain of ACE2 were expressed in HEK293 cells. His-tagged Spike glycoprotein was immobilized on NTA biosensors (Sartorius). Assay buffer was com…
268	Initially, the compounds were screened for toxicity in the human SHSY5Y cell line at a fixed 10uM concentration for 24 hrs. Post incubation, the cell viability was determined via MTT assay. The compounds with no toxicity were subsequently screened for their pharmacological properties. The ability of these compounds to enhance glutamate-induced (1 uM) calcium signaling was determined spectrophotom…
269	Radioactive P32 ATP in vitro kinase assay with peptide substrate (10uM of ATP). VRK1 substrate - Long S6 Kinase Substrate Peptide
270	Affinity selection mass spectrometry (ASMS) binding assays were performed at SAMDI Tech (Chicago, IL) in a 5 uL volume in 384-well low-volume polypropylene microtiter plates at ambient temperature. The optimized assay buffer was 50 mM HEPES (pH 7.5), 150 mM NaCl, 1 mM CaCl2, and 1 mM TCEP. For compound screening, PLCG2 protein (final concentration 400 nM) was added using a Multidrop Combi (Thermo…
271	Our target molecule is expected to suppress the selective proliferation of mutant cells that drive tumorigenesis, compared to our controls. Accordingly, cell proliferation over time was monitored using an IncuCyte Analysis S3 System and software (Sartorius). Cells were seeded in 384 well plates at 500 cells/well, chemical compounds were added using robots at 100nM, 500nM and 1uM concentration. Fo…
272	These methods have been previously published in https://insight.jci.org/articles/view/155761. Co-precipitation of untagged PRL-1 with Nickel-bound His-tagged full length (FL) SRC (K295A). 1) 0.1 mg FL His-SRC (K295A) was bound to 200 uL of Ni-NTA beads in buffer containing 1 mL of 20 mM Tris (pH 7) + 150 mM NaCl rocking overnight at 4C. 2) The beads were then washed 3x in 1 mL of the same buffer …
273	All compounds supplied (n = 70) were initially screened in protein complementation assay between ABHD5 and PLIN5 at 10 uM. DMSO negative control, SR3420 as a positive control. Potentially active compounds (>10% inhibition) were counterscreened against an irrelevant protein complementation at 100 uM (HNF4 dimers) to determine specificity. Six compounds passed counterscreening. The affinity and rel…
274	Endogenous RBM39 level was monitored by HiBiT reporter system (PROMEGA). 33 base pairs HiBiT sequence was knocked in C terminus of RBM39 locus by CRISPR/Cas9 in HCT-116 cell (American Type Culture Collection). Sequence of crRNA and HiBiT donor oligo DNA for genome editing (synthesized by Integrated DNA Technologies) are as follow. crRNA rUrGrGrUrUrCrCrArArGrUrArGrArCrGrArUrGrArGrUrUrUrUrArGrArGrC…
275	The CA assembly assay was performed in a final volume of 100 uL in 96-well plates, with a final concentration of 5 mg/mL of purified recombinant HIV-1 CA in Phosphate/NaCl Buffer (NaH2PO4/Na2HPO4 50 mM, NaCl 100 mM, pH 7.4), as described for FIV CA. Absorbance was measured at 340 nm every 30 s in a multiplate reader VarioskanTM Flash Multimode Reader (Thermo Scientific, MA, US) at 37 °C for 30 mi…
276	Aspartate N-acetyl transferase (ANAT) activity is measured by monitoring the production of coenzyme A by using DTNB. The assay contains 20 mM HEPES, pH 7.5, 150 mM NaCl, 5% glycerol, 40 uM DTNB, 40 uM acetyl-CoA (Km: 3.1 uM), 0.2 to 2 mM (varies during the calculation of Ki values) L-aspartate (Km: 0.16 mM), 5-10 ug of enzyme (kcat: 0.071 U/mg), and varying concentrations of inhibitors in a total…
277	Two-electrode voltage-clamp was employed to test the functional effects of the compounds on the GABAA receptor. Rat α1β2γ2L GABAA receptors were expressed in Xenopus oocytes as described in detail previously (Germann et al., 2021, PMID: 33958479). Two types of functional assays were carried out. In the first, we recorded the effects of 1 or 10 uM compound on the response to low (0.5-2 uM) GABA. T…
278	To screen the compound library against H-NS oligomerisation site 1, we implemented a fluorescence polarisation assay using a 5' TAMRA-labelled 100 bp DNA probe with high AT content. In its free state, the DNA substrate rotates freely in solution, emitting a low fluorescence polarisation signal. However, when H-NS forms high-order oligomers on the DNA, a high anisotropy signal is observed. Compoun…
279	A 50 uL assay containing 50 mM HEPES pH 8.0, 1 mM α-KG (secondary substrate), 100 uM CADA (primary substrate), varying amounts of inhibitor, 25 uM Rv0097, and 22.5 uM Fe(II) was assembled from a master mix containing aforementioned assay components, except forinhibitor and Rv0097. The inhibitor was shortly spiked, followed by the enzyme to commence the reaction. Controls with DMSO were also condu…
280	The compounds were tested using the UbFluor assay as reported previously (Krist et.al. Chem Sci. 2016 Aug 1;7(8):5587-5595). The compounds from the virtual screening campaign were resuspended in DMSO to produce compound DMSO stock. Compound DMSO stock solutions were diluted to 6% DMSO in the reaction buffer and then serially diluted to create a 10-point dose response curve. The DMSO concentration…
281	The assay we have used measures the ATPase activity of a purified human SMARCAL1 protein using a fork-like DNA molecule as substrate.
282	Differential scanning fluorimetry (DSF) for compounds binding to SNX10 (Methods) Initial compound screening condition SNX10 recombinant protein + dye: 40 uM SNX10 protein in 20 mM Tris-HCl (pH 7.5), 100 mM NaCl, 8x SYPRO orange, Compound concentration: 2 mM compound in 20 mM Tris-HCl (pH 7.5), 100 mM NaCl, 20% DMSO · 5 ul of the 2 mM compound was aliquoted in a 384 well PCR plate in triplicate, 5…
283	Biosensor assay was adapted from previously described by Jinzhu Li, (J Immunol (2014) 193 (2): 519–528) to screen text compounds. Human NK cell line, NK92 cells were used as effectors and K562 expressing DEVD specific for caspase-3 cleavage as target cells. NK92 cells were washed with sterile PBS and suspended in RPMI-1640 medium free of phenol red, with 20mM HEPES and 10% heat inactivated fetal …
284	The purified protein was assayed in 50 uL ATPase assay buffer (50 mM Tris pH 7.4, 20 mM MgCl2, 0.1% Glycerol, and 0.01% Triton X-100) containing 200 uM ATP. After 70 min incubation at 37oC, 50 uL Biomol Green reagent (Enzo Life Sciences) was added to quench the reaction, and the absorbance at 635 nm was measured using a BioTek Synergy Neo 2 plate reader. The eight-dose titrations (0, 2.00, 6.58, …
285	Atomwise compounds were tested for the ability to kill DU145 prostate cancer cells (RAD9A+ versus a derivative population knocked down for RAD9 expression by shRAD9A) or resist anoikis (death when not attached to a matrix surface) in the presence or absence of hydroxyurea. DU145 cells were grown at 37 °C, 5% CO2 in RPMI 1640, supplemented with 10% FBS, 100 units/ml penicillin and 100 ug/ml strept…
286	The assay measures the phosphatase activity of SHIP1 on inositol 1,3,4,5-tetrakisphosphate (IP4), through the detection of inorganic phosphate product by Phosphate Sensor reagent (Thermo Fisher Scientific, PV4407), which undergoes an altered fluorescent signal in response to interaction with inorganic phosphate. Purified recombinant SHIP1 was pre-incubated with test compound and in the presence o…
287	In the assay buffer (pH 7.5, 50 mM Tris, 100 mM NaCl, 5 mM MgCl2), DiFMUP (100 uM) and the compounds (50 uM) in DMSO (final 0.03 v.v %) were added in a black 96-well plate. The reaction was initiated by adding LHPP (3 uM). The fluoresence (excitation 359 nm, emmision 455 nm) was measured every 1 min at 37 ℃ for 30 min on a Spectra Max M5e Multi-mode Microplate Readers. All assays were performed i…
288	SQSTM1/p62 ZZ domain regulation of TNF-alpha mediated NF-kB activation in endothelial cells Endothelial cells treated with TNF alpha 10ng/ml for 24hrs in the presence or not of Atomwise compounds. Optimized image analysis algorithms will be used to quantify NFkB/p65 nuclear translocation in HUVEC cells treated with TNF-α and the most effective compounds blocking NFkB nuclear translocation identif…
289	The CM-pBind-hPPARγ-Gal4 plasmid expressing the PPARγ LBD and Gal4 DBD chimeric protein was a gift from the Scripps’ Institute, previously used in Bruning et al. (2007). The Renilla luciferase control reporter vector, pRL-TK, was purchased from Promega. The plasmid pG5E1b-Luc was obtained from the Dan Peet laboratory, The University of Adelaide. HEK293 cells were thawed from stocks of cells in Fe…
290	Human 20S Proteasome Screen Methods Compounds were assayed for the ability to activate the human 20S proteasome (R&D Systems catalogue No. E-360-050). Trypsin-like, chymotrypsin-like, and caspase-like activity was measured using Ac-RLR-AMC, Suc-LLVY-AMC, and Ac-nLPnLD-AMC, respectively. All peptide substrates were purchased from Cayman Chemicals. First, compounds were diluted to 2.5 mM stocks in …
291	Screening the hits that have GCase activation effect. Compounds with GCase activity enhancing effect was screened by wild type mouse primary fibroblasts. Primary screening was done in 96-well plate. Selected positive compounds from primary screening were rescreened in 24-well plate, and selected hits were confirmed in 6-well plate. Identified hits from cell assay was validated in in vitro assay w…
292	To determine if compounds inhibit the activity of the endogenous retrovirus-K protease, we screened ERVK+ NCCIT teratocarcinoma cells for the inhibition of viral pol polyprotein cleavage using western blot analysis. As the protease enzyme is responsible for viral polyprotein cleavage, compounds that caused protease inhibition prevented the formation of smaller sized viral protein subunits, and ce…
293	This assay was performed as described (PMID: 35090600). Briefly, the recombinant human FECH activity assay was optimized for a 384 well format. Each well contained a 50 uL reaction with assay buffer (100 mM Tris-HCl pH 8.0 with 0.05% octyl glucoside detergent), 100 uM mesoporphyrin, 100 uM NiCl, 0.75 uM FECH, and 0.5 uL compound in DMSO. Compounds from Atomwise were supplied at 10 mM in DMSO and …
294	A combination of structural and NMR data and computer modelling facilitated the identification of 72 potential XRCC1 inhibitors (X1i) that either destabilize XRCC1 or abrogate the XRCC1-LIG3 protein-protein interaction face. Loss of the XRCC1-LIG3 interaction will destabilize LIG3 thus resulting in deficient DNA base excision repair (BER) thereby inducing a cellular DNA single-strand break repair…
295	An enzymatic assay was performed assessing the reduction of NADPH by recombinant CLIC3 protein in the presence of a range of decreasing concentrations of Atomwise drugs starting at either 50 or 100 uM. The assay is referred to as a HEDS assay in the literature and measures a decrease in absorbance at 340 nm caused by the reduction of NADPH by CLIC3. Briefly 50 ul of reaction buffer (1.6 mM NADPH,…
296	In vitro screening of PCSK9-LDLR interaction inhibitors was performed with the PCSK9-LDLR in vitro binding assay kit (Circulex) as described previously.
	0

## Sheet: 22 Atomwise internal projects
Gene Name	Assay details
ASAH1	The fluorogenic ASAH1 assay was adopted from previously reported cell lysate assays and performed in duplicate at ChemPartner. Briefly, 75 uL of reaction buffer (40 uM RBM14C12, 100 mM sodium acetate buffer, pH 4.5) was incubated in the presence or absence of test or control compounds at 100 uM for single concentration screens or a 10-step dilution from 150 – 0.008 uM for concentration response s…
AXL	The KinomeScan competition binding assays were performed by Eurofins. Streptavidin-coated magnetic beads were treated with a proprietary biotinylated small molecule ligand for 30 minutes at room temperature to generate affinity resins for kinase assays. The liganded beads were blocked with excess biotin and washed with blocking buffer (SeaBlock (Pierce), 1% BSA, 0.05% Tween 20, 1 mM DTT) to remov…
CBLB	Compounds were screened in duplicate using the CBL-B TR-FRET Assay Kit at BPS Bioscience as previously described. Briefly, compounds w UBE1, were incubated for 1 hour (30 uM single concentration screen or a 50 – 0.3 uM 10-point dilutions and DMSO vehicle control) in the U2 assay buffer containing 2.5 ng/uL, 2.2 ng/uL UBCH5b, and 0.3 ng/uL CBLB, followed by addition of 10 uM ATP in U2 assay buffer…
BCL2	The KinomeScan competition binding assays were performed by Eurofins. Streptavidin-coated magnetic beads were treated with a proprietary biotinylated small molecule ligand for 30 minutes at room temperature to generate affinity resins for kinase assays. The liganded beads were blocked with excess biotin and washed with blocking buffer (SeaBlock (Pierce), 1% BSA, 0.05% Tween 20, 1 mM DTT) to remov…
CDK5	The KinomeScan competition binding assays were performed by Eurofins. Streptavidin-coated magnetic beads were treated with a proprietary biotinylated small molecule ligand for 30 minutes at room temperature to generate affinity resins for kinase assays. The liganded beads were blocked with excess biotin and washed with blocking buffer (SeaBlock (Pierce), 1% BSA, 0.05% Tween 20, 1 mM DTT) to remov…
CDK7	The KinomeScan competition binding assays were performed by Eurofins. Streptavidin-coated magnetic beads were treated with a proprietary biotinylated small molecule ligand for 30 minutes at room temperature to generate affinity resins for kinase assays. The liganded beads were blocked with excess biotin and washed with blocking buffer (SeaBlock (Pierce), 1% BSA, 0.05% Tween 20, 1 mM DTT) to remov…
GFPT1	Small molecules were screened in duplicate as previously descried using the Promega Glutamate-Glo luminescence assay kit at ChemPartner. Briefly, GFTP1 and compounds (100 uM for single concentration screens and 10 – 2 fold dilutions with a top concentration of 100 uM; NSC 95397 and DMSO were positive and negative controls, respectively) were incubated for 30 minutes followed by a 1:1 addition of …
KCNT1	Compound screening against KCNT1 was performed in duplicate, at Apconix, following a previously published whole cell patch-clamp electrophysiology assay. HEK273 cells expressing human KCNT1 were immobilized on electrodes in a solution of 1.5 M potassium-acetate and 0.5 M KCl and held at −90 mV. The cells were then washed with a bath solution either containing the compounds of interest (30 uM top …
KDM6A	Compounds were screened at ChemParntner, in duplicate, using an off-the-shelf KDM6A AlphaLISA assay. KDMA, compounds, GSK-J1 (positive control) or DMSO (negative control) were incubated (50 uM for single concentration screen and 100 – 0.55 uM for the concentration response screen) for 30 min at RT. Substrate (Biotin-H3(21-44)K27me3, (+)-Sodium L-ascorbate, α -Ketoglutaric acid potassium salt, and…
LATS1	The KinomeScan competition binding assays were performed by Eurofins. Streptavidin-coated magnetic beads were treated with a proprietary biotinylated small molecule ligand for 30 minutes at room temperature to generate affinity resins for kinase assays. The liganded beads were blocked with excess biotin and washed with blocking buffer (SeaBlock (Pierce), 1% BSA, 0.05% Tween 20, 1 mM DTT) to remov…
MC2R	Antagonist cAMP accumulation assays for inhibition of MC2R were performed in duplicate with an off the shelf assay at Eurofins. Compounds were tested in a cellular assay in single concentration at 10 uM followed by dilution from 100 – 0.3 uM for the concentration response screens. Cellular antagonism was measured as a percent of an ACTH response and cellular antagonist effect was calculated as a …
MDM4	Binding affinities for MDM4 were performed in duplicate at Eurofins as previously described. Briefly, 10 nM of the fluorescent ligand, TAMRA-PMI (TSFAEYWNLLSP) (Invitrogen, custom), was combined with 50 nM MDM4 (Sinobiological, 15395-H07E), and the compounds or positive controls Nutlin-3a (Cayman, 18585) and PMI (Invitrogen, custom) or DMSO vehicle controls in PBS pH 7.4 (30 uM single concentrati…
NT5E	The CD73 colorimetric assay was performed at BPS Bioscience using the BPS CD73 inhibitor screening assay kit, as previously described. In short, 2 ng of CD73 and either the compounds or AMPCP as positive control or DMSO as a vehicle control (30 uM top concentration of single concentration screens and 100 – 0.2 uM in a 10-point dilution for concentration response screens) were incubated in the CD7…
PARG	Compounds were screened against PARG using a custom SPR assay at ChemPartner using a GE Biacore 8K (GE Healthcare). PARG was immobilized on a CM5 chip using amine-coupling chemistry with increasing densities suitable for small molecule screening (0, ~5000 RU, ~10 000 RU, and ~20 000 RU). Small molecules and the control (PDD00017238) were initially dissolved in DMSO at a 10 mM concentration and se…
PARP14	An off the shelf assay kit was used for screening compounds for PARP14 activity at BPS Bioscience. Histone was immobilized on a 96 well plates by diluting a 5x solution with PBS an allowing 50 uL of the dilute histone solution to incubate in the wells at 4 °C overnight. The plates were washed 3x with 200 uL PBST buffer and blocked by adding 200 uL of blocking buffer and incubated for 90 minutes a…
POLQ	Compounds were screened against POLQ using a custom SPR assay at ChemPartner using a GE Biacore 8K (GE Healthcare). POLQ was immobilized on a CM5 chip using biotin-coupling chemistry with increasing densities suitable for small molecule screening (0, ~5000 RU, ~10 000 RU, and ~20 000 RU). Small molecules and the control (ddTTP 27-2801-01) were initially dissolved in DMSO at a 10 mM concentration …
PPARA	Histidine-tagged-PPAR-α (Ligand Binding Domain, 25 nM proteins) were pre-incubated for 5 min at 22°C in an incubation buffer containing 20 mM Hepes/NaOH (pH 7.4), 80 mM NaCl, 0.08% Tween 20, 0.8 mM DTT and 0.08% BSA, in the presence of one of the following: incubation buffer (basal and stimulated control), the reference antagonist (GW 9662), or the test compounds (10 uM for single concentration s…
PPM1D	Compounds were tested at WuXi App Tech in a custom assay established with off the shelf reagents. To begin the assay, Compounds were dispensed in a 96 well plate from a top concentration of 100 uM and diluted serially in a 10-point dilution, along with a positive control, GSK2830371 (MedChemExpress, Cat# HY-15832 & Lot# 12822), diluted in an identical manner from a top concentration of 1 uM, and …
PRMT5	Activity assays of PRMT5 were performed in duplicate at ChemPartner as described earlier. Briefly, 2.5 nM of PMRT5 and 0.3 uM 3-H SAM were incubated with either the control (EPZ015666) the screening compounds (50 uM single concentration screen or 100 – 0.003 for concentration response screens), or the DMSO vehicle for 2 hours at room temperature in 10 mM Tris-HCl pH 8.0, 1 mM DTT, and 0.01% (v/v)…
PRODH2	Compounds were screened in duplicate against PRODH2 at ChemPartner using a previously described assay. Briefly, 1 uM PRODH2, 500 mM trans-4-hydroxyl-L-proline, 150 uM CoQ1, and 2 mM o-aminobenzaldehyde were incubated with either compounds (100 uM single concentration screen or 200 – 0.01 uM for concentration response screens) or controls (tetrahydrofurfuryl alcohol positive control and DMSO vehic…
TYK2	The KinomeScan competition binding assays were performed by Eurofins. Streptavidin-coated magnetic beads were treated with a proprietary biotinylated small molecule ligand for 30 minutes at room temperature to generate affinity resins for kinase assays. The liganded beads were blocked with excess biotin and washed with blocking buffer (SeaBlock (Pierce), 1% BSA, 0.05% Tween 20, 1 mM DTT) to remov…
VCP	Compounds were tested at ChemPartner in a VCPR155H ADP-Glo™ assay available from Promega. His-TEV-VCPR155H was expressed in HEK293 cells and purified on a Ni Sepharose 6 Fast Flow column followed by a Q-HP column. Purified protein was stored in 20 mM HEPES, 300 mM KCl, 5 mM MgCl2, 5% glycerol, 1 mM DTT, pH7.2. The assay buffer composed of 20 mM Tris-HCl pH 7.5, 10 mM MgCl2, 0.01% Triton X-100, an…
